# Supplementary material for: NOTCH3 as a prognostic biomarker and its correlation with immune infiltration in gastrointestinal cancers
Source: Sci Rep. 2024 Jun 21;14:14327. doi: 10.1038/s41598-024-65036-x (PMC11192884; doi:10.1038/s41598-024-65036-x)
Supplement: Supplementary file 3 — Supplementary Information 3. [file 41598_2024_65036_MOESM3_ESM.zip]

Archive with 12 entries (8 files):
- raw data/COAD/
- raw data/COAD/gencode.v22.annotation.gene.probeMap
- raw data/COAD/TCGA-COAD.htseq_fpkm.tsv.gz
- raw data/LIHC/
- raw data/LIHC/gencode.v22.annotation.gene.probeMap
- raw data/LIHC/TCGA-LIHC.htseq_fpkm.tsv.gz
- raw data/PAAD/
- raw data/PAAD/gencode.v22.annotation.gene.probeMap
- raw data/PAAD/TCGA-PAAD.htseq_fpkm.tsv.gz
- raw data/STAD/
- raw data/STAD/gencode.v22.annotation.gene.probeMap
- raw data/STAD/TCGA-STAD.htseq_fpkm.tsv.gz
