# Supplementary material for: NOTCH3 as a prognostic biomarker and its correlation with immune infiltration in gastrointestinal cancers
Source: Sci Rep. 2024 Jun 21;14:14327. doi: 10.1038/s41598-024-65036-x (PMC11192884; doi:10.1038/s41598-024-65036-x)
Supplement: Supplementary file 3 — Supplementary Information 3. [file 41598_2024_65036_MOESM3_ESM.zip › raw data/COAD/gencode.v22.annotation.gene.probeMap]

id	gene	chrom	chromStart	chromEnd	strand
ENSG00000223972.5	DDX11L1	chr1	11869	14409	+
ENSG00000227232.5	WASH7P	chr1	14404	29570	-
ENSG00000278267.1	MIR6859-3	chr1	17369	17436	-
ENSG00000243485.3	RP11-34P13.3	chr1	29554	31109	+
ENSG00000274890.1	MIR1302-9	chr1	30366	30503	+
ENSG00000237613.2	FAM138A	chr1	34554	36081	-
ENSG00000268020.3	OR4G4P	chr1	52473	53312	+
ENSG00000240361.1	OR4G11P	chr1	62948	63887	+
ENSG00000186092.4	OR4F5	chr1	69091	70008	+
ENSG00000238009.5	RP11-34P13.7	chr1	89295	133723	-
ENSG00000239945.1	RP11-34P13.8	chr1	89551	91105	-
ENSG00000233750.3	CICP27	chr1	131025	134836	+
ENSG00000268903.1	RP11-34P13.15	chr1	135141	135895	-
ENSG00000269981.1	RP11-34P13.16	chr1	137682	137965	-
ENSG00000239906.1	RP11-34P13.14	chr1	139790	140339	-
ENSG00000241860.5	RP11-34P13.13	chr1	141474	173862	-
ENSG00000222623.1	RNU6-1100P	chr1	157784	157887	-
ENSG00000241599.1	RP11-34P13.9	chr1	160446	161525	+
ENSG00000279928.1	FO538757.3	chr1	182393	184158	+
ENSG00000279457.2	FO538757.2	chr1	184923	200322	-
ENSG00000273874.1	MIR6859-2	chr1	187891	187958	-
ENSG00000275135.1	FO538757.1	chr1	200880	201017	+
ENSG00000228463.7	AP006222.2	chr1	257864	297502	-
ENSG00000241670.3	AP006222.1	chr1	258568	259024	-
ENSG00000236679.2	RP4-669L17.1	chr1	347982	348366	-
ENSG00000236743.1	RP5-857K21.15	chr1	357383	359681	-
ENSG00000236601.1	RP4-669L17.2	chr1	358857	365704	+
ENSG00000237094.10	RP4-669L17.10	chr1	365389	501617	-
ENSG00000269732.1	WBP1LP7	chr1	439870	440232	+
ENSG00000278566.1	OR4F29	chr1	450740	451678	-
ENSG00000224813.2	RP4-669L17.4	chr1	485032	485211	-
ENSG00000233653.3	CICP7	chr1	487101	489906	+
ENSG00000250575.1	RP4-669L17.8	chr1	491225	493241	-
ENSG00000278757.1	U6	chr1	516376	516479	-
ENSG00000231709.1	RP5-857K21.1	chr1	585989	588453	-
ENSG00000235146.2	RP5-857K21.2	chr1	587629	594768	+
ENSG00000239664.2	RP5-857K21.3	chr1	594453	597498	-
ENSG00000230021.6	RP5-857K21.4	chr1	601436	724707	-
ENSG00000223659.1	RP5-857K21.5	chr1	627377	629010	-
ENSG00000225972.1	MTND1P23	chr1	629062	629433	+
ENSG00000225630.1	MTND2P28	chr1	629640	630683	+
ENSG00000276171.1	AC114498.1	chr1	630896	630958	+
ENSG00000237973.1	RP5-857K21.6	chr1	631074	632616	+
ENSG00000278791.1	MIR6723	chr1	632325	632413	-
ENSG00000229344.1	RP5-857K21.7	chr1	632757	633438	+
ENSG00000240409.1	MTATP8P1	chr1	633535	633741	+
ENSG00000248527.1	MTATP6P1	chr1	633696	634376	+
ENSG00000198744.5	RP5-857K21.11	chr1	634376	634922	+
ENSG00000268663.1	WBP1LP6	chr1	674842	675265	+
ENSG00000273547.1	OR4F16	chr1	685716	686654	-
ENSG00000229376.3	CICP3	chr1	722092	724903	+
ENSG00000224956.5	RP11-206L10.1	chr1	726231	728147	-
ENSG00000235373.1	RP11-206L10.3	chr1	741813	750016	-
ENSG00000223181.1	RNU6-1199P	chr1	758233	758336	-
ENSG00000240618.1	RP11-206L10.5	chr1	759032	764925	-
ENSG00000229905.1	RP11-206L10.4	chr1	760911	761989	+
ENSG00000228327.2	RP11-206L10.2	chr1	764857	778626	-
ENSG00000237491.7	RP11-206L10.9	chr1	778770	810060	+
ENSG00000230092.6	RP11-206L10.8	chr1	800879	817712	-
ENSG00000177757.2	FAM87B	chr1	817371	819837	+
ENSG00000228794.7	LINC01128	chr1	825138	859446	+
ENSG00000225880.5	LINC00115	chr1	826206	827522	-
ENSG00000230368.2	FAM41C	chr1	868071	876903	-
ENSG00000234711.1	TUBB8P11	chr1	873292	874349	+
ENSG00000272438.1	RP11-54O7.16	chr1	904834	915976	+
ENSG00000230699.2	RP11-54O7.1	chr1	911435	914948	+
ENSG00000241180.1	RP11-54O7.2	chr1	914171	914971	+
ENSG00000223764.2	RP11-54O7.3	chr1	916865	921016	-
ENSG00000187634.9	SAMD11	chr1	924880	944581	+
ENSG00000188976.9	NOC2L	chr1	944204	959309	-
ENSG00000187961.12	KLHL17	chr1	960587	965715	+
ENSG00000277294.1	AL645608.1	chr1	965110	965166	+
ENSG00000187583.9	PLEKHN1	chr1	966497	975865	+
ENSG00000187642.8	PERM1	chr1	975204	982093	-
ENSG00000272512.1	RP11-54O7.17	chr1	995966	998051	-
ENSG00000188290.9	HES4	chr1	998962	1000172	-
ENSG00000187608.7	ISG15	chr1	1001138	1014541	+
ENSG00000231702.2	RP11-54O7.10	chr1	1008076	1008229	-
ENSG00000224969.1	RP11-54O7.11	chr1	1011997	1013193	-
ENSG00000188157.12	AGRN	chr1	1020123	1056118	+
ENSG00000242590.1	RP11-54O7.14	chr1	1055033	1056116	+
ENSG00000217801.8	RP11-465B22.3	chr1	1059734	1069355	+
ENSG00000273443.1	RP11-54O7.18	chr1	1062208	1063288	-
ENSG00000237330.2	RNF223	chr1	1070966	1074307	-
ENSG00000131591.16	C1orf159	chr1	1081818	1116361	-
ENSG00000223823.1	LINC01342	chr1	1137017	1144056	+
ENSG00000207730.2	MIR200B	chr1	1167092	1167202	+
ENSG00000207607.2	MIR200A	chr1	1167846	1167956	+
ENSG00000198976.1	MIR429	chr1	1169005	1169087	+
ENSG00000272141.1	RP11-465B22.8	chr1	1169357	1170343	+
ENSG00000205231.1	TTLL10-AS1	chr1	1173056	1179555	-
ENSG00000162571.12	TTLL10	chr1	1173884	1197935	+
ENSG00000186891.12	TNFRSF18	chr1	1203508	1206691	-
ENSG00000186827.9	TNFRSF4	chr1	1211326	1214138	-
ENSG00000078808.15	SDF4	chr1	1216908	1232031	-
ENSG00000176022.4	B3GALT6	chr1	1232265	1235041	+
ENSG00000184163.3	FAM132A	chr1	1242446	1246722	-
ENSG00000260179.1	RP5-902P8.12	chr1	1249777	1251334	-
ENSG00000160087.19	UBE2J2	chr1	1253909	1273885	-
ENSG00000230415.1	RP5-902P8.10	chr1	1275223	1280420	+
ENSG00000162572.18	SCNN1D	chr1	1280436	1292029	+
ENSG00000131584.17	ACAP3	chr1	1292376	1309609	-
ENSG00000278073.1	MIR6726	chr1	1296110	1296170	-
ENSG00000169972.10	PUSL1	chr1	1308567	1311677	+
ENSG00000127054.17	CPSF3L	chr1	1311585	1324691	-
ENSG00000274153.1	MIR6727	chr1	1312502	1312566	-
ENSG00000240731.1	RP5-890O3.9	chr1	1317581	1318689	-
ENSG00000224051.5	CPTP	chr1	1324756	1328897	+
ENSG00000169962.4	TAS1R3	chr1	1331314	1335306	+
ENSG00000107404.16	DVL1	chr1	1335276	1349350	-
ENSG00000275884.1	MIR6808	chr1	1339650	1339708	-
ENSG00000162576.15	MXRA8	chr1	1352689	1361777	-
ENSG00000175756.12	AURKAIP1	chr1	1373730	1375495	-
ENSG00000223663.2	RP5-890O3.3	chr1	1378666	1379032	+
ENSG00000221978.10	CCNL2	chr1	1385711	1399328	-
ENSG00000224870.5	RP4-758J18.2	chr1	1399522	1402046	+
ENSG00000242485.4	MRPL20	chr1	1401908	1407313	-
ENSG00000264293.2	RN7SL657P	chr1	1405460	1405752	-
ENSG00000272455.1	RP4-758J18.13	chr1	1409096	1410618	+
ENSG00000235098.7	ANKRD65	chr1	1418420	1421769	-
ENSG00000225905.1	RP4-758J18.7	chr1	1420245	1422691	+
ENSG00000205116.3	TMEM88B	chr1	1426128	1427787	+
ENSG00000225285.1	RP4-758J18.10	chr1	1430539	1434573	-
ENSG00000179403.11	VWA1	chr1	1434861	1442882	+
ENSG00000215915.8	ATAD3C	chr1	1449689	1470158	+
ENSG00000160072.18	ATAD3B	chr1	1471769	1497848	+
ENSG00000197785.12	ATAD3A	chr1	1512151	1534687	+
ENSG00000205090.7	TMEM240	chr1	1535174	1540453	-
ENSG00000160075.11	SSU72	chr1	1541673	1574869	-
ENSG00000215014.4	RP5-832C2.5	chr1	1574975	1577075	+
ENSG00000279244.1	AL645728.1	chr1	1579756	1580046	+
ENSG00000274481.1	RP11-345P4.11	chr1	1583510	1583909	-
ENSG00000280747.1	Metazoa_SRP	chr1	1589065	1589350	-
ENSG00000228594.3	C1orf233	chr1	1598012	1600096	-
ENSG00000272106.1	RP11-345P4.9	chr1	1613758	1615795	-
ENSG00000197530.11	MIB2	chr1	1615415	1630610	+
ENSG00000189409.11	MMP23B	chr1	1632095	1701810	+
ENSG00000248333.6	CDK11B	chr1	1635227	1722818	-
ENSG00000272004.1	RP11-345P4.10	chr1	1659325	1662602	+
ENSG00000189339.10	SLC35E2B	chr1	1659529	1692728	-
ENSG00000269737.1	RP11-345P4.7	chr1	1671990	1673411	+
ENSG00000269227.1	RP11-345P4.6	chr1	1673275	1674397	+
ENSG00000215914.4	MMP23A	chr1	1699942	1701782	+
ENSG00000008128.21	CDK11A	chr1	1702730	1724324	-
ENSG00000268575.1	RP1-283E3.8	chr1	1702736	1737688	-
ENSG00000227775.3	RP1-283E3.4	chr1	1724512	1737251	+
ENSG00000215790.5	SLC35E2	chr1	1724838	1745992	-
ENSG00000008130.14	NADK	chr1	1751232	1780457	-
ENSG00000078369.16	GNB1	chr1	1785285	1891117	-
ENSG00000231050.1	RP1-140A9.1	chr1	1891471	1892658	+
ENSG00000169885.8	CALML6	chr1	1914827	1917296	+
ENSG00000178821.11	TMEM52	chr1	1917590	1919273	-
ENSG00000142609.16	CFAP74	chr1	1921951	2003837	-
ENSG00000233542.1	RP11-547D24.1	chr1	2013213	2015530	-
ENSG00000187730.7	GABRD	chr1	2019324	2030751	+
ENSG00000226969.1	RP11-547D24.3	chr1	2049203	2050070	-
ENSG00000067606.14	PRKCZ	chr1	2050470	2185395	+
ENSG00000271806.1	RP5-892K4.1	chr1	2141084	2145279	-
ENSG00000182873.5	RP11-181G12.2	chr1	2181794	2184389	-
ENSG00000162585.15	C1orf86	chr1	2184461	2212720	-
ENSG00000234396.3	RP11-181G12.4	chr1	2212523	2220738	+
ENSG00000277082.1	AL590822.1	chr1	2222427	2222500	-
ENSG00000157933.9	SKI	chr1	2228695	2310119	+
ENSG00000116151.12	MORN1	chr1	2321253	2391707	-
ENSG00000272161.1	RP4-713A8.1	chr1	2326201	2326693	-
ENSG00000269896.2	RP4-740C4.5	chr1	2350414	2352820	-
ENSG00000272420.1	RP4-740C4.7	chr1	2363061	2363628	-
ENSG00000157916.17	RER1	chr1	2391775	2405444	+
ENSG00000157911.8	PEX10	chr1	2403964	2413797	-
ENSG00000149527.16	PLCH2	chr1	2425980	2505530	+
ENSG00000224387.1	RP3-395M20.2	chr1	2492300	2493258	-
ENSG00000229393.1	RP3-395M20.3	chr1	2493437	2494479	-
ENSG00000157881.12	PANK4	chr1	2508533	2526600	-
ENSG00000197921.5	HES5	chr1	2528745	2530245	-
ENSG00000272449.1	RP3-395M20.12	chr1	2546465	2547460	+
ENSG00000238164.5	RP3-395M20.8	chr1	2549920	2557031	-
ENSG00000157873.16	TNFRSF14	chr1	2555639	2565382	+
ENSG00000225931.3	RP3-395M20.7	chr1	2566410	2569888	+
ENSG00000228037.1	RP3-395M20.9	chr1	2581560	2584533	+
ENSG00000157870.13	FAM213B	chr1	2586491	2591469	+
ENSG00000142606.14	MMEL1	chr1	2590639	2632990	-
ENSG00000237058.1	RP13-436F16.1	chr1	2632568	2636620	+
ENSG00000215912.10	TTC34	chr1	2635976	2801721	-
ENSG00000233234.1	RP11-740P5.2	chr1	2811850	2812692	-
ENSG00000231630.1	RP11-740P5.3	chr1	2814432	2814998	-
ENSG00000169717.6	ACTRT2	chr1	3021483	3022903	+
ENSG00000177133.9	LINC00982	chr1	3059615	3068437	-
ENSG00000142611.15	PRDM16	chr1	3069168	3438621	+
ENSG00000226286.1	RP1-163G9.2	chr1	3132927	3133709	-
ENSG00000279839.1	RP11-193J6.1	chr1	3205988	3208664	+
ENSG00000272235.1	RP11-22L13.1	chr1	3306636	3310096	-
ENSG00000130762.13	ARHGEF16	chr1	3454426	3481113	+
ENSG00000272088.1	RP11-168F9.2	chr1	3487246	3487627	+
ENSG00000162591.14	MEGF6	chr1	3489920	3611495	-
ENSG00000207776.1	MIR551A	chr1	3560695	3560790	-
ENSG00000238260.1	RP11-46F15.2	chr1	3623190	3624743	-
ENSG00000158109.13	TPRG1L	chr1	3625002	3630127	+
ENSG00000116213.14	WRAP73	chr1	3630767	3652761	-
ENSG00000078900.13	TP73	chr1	3652520	3736201	+
ENSG00000227589.1	RP5-1092A11.5	chr1	3658938	3668772	-
ENSG00000235131.1	RP5-1092A11.2	chr1	3712200	3714298	-
ENSG00000227372.9	TP73-AS1	chr1	3735601	3747336	-
ENSG00000276189.1	TP73-AS1	chr1	3736943	3737103	+
ENSG00000162592.7	CCDC27	chr1	3752398	3771645	+
ENSG00000235169.6	SMIM1	chr1	3772788	3775982	+
ENSG00000130764.8	LRRC47	chr1	3778558	3796504	-
ENSG00000266075.2	RN7SL574P	chr1	3782815	3783111	+
ENSG00000272153.1	RP1-286D6.5	chr1	3785008	3785538	+
ENSG00000116198.11	CEP104	chr1	3812081	3857214	-
ENSG00000169598.14	DFFB	chr1	3857267	3885429	+
ENSG00000198912.9	C1orf174	chr1	3889125	3900293	-
ENSG00000236423.4	LINC01134	chr1	3900372	3917225	+
ENSG00000233304.4	LINC01346	chr1	3940613	3955262	+
ENSG00000226374.1	RP13-614K11.2	chr1	3947149	3948980	-
ENSG00000229280.1	EEF1DP6	chr1	4175528	4175899	-
ENSG00000235054.1	RP5-1166F10.1	chr1	4412051	4424687	+
ENSG00000227169.2	RP1-37J18.1	chr1	4551735	4552145	-
ENSG00000232596.1	RP1-37J18.2	chr1	4571548	4583421	+
ENSG00000196581.9	AJAP1	chr1	4654732	4792534	+
ENSG00000277731.1	AL137795.1	chr1	4892068	4892162	-
ENSG00000231510.1	RP11-542C10.1	chr1	5086459	5090899	-
ENSG00000260972.1	RP1-58B11.1	chr1	5492978	5494674	+
ENSG00000264341.1	MIR4417	chr1	5564071	5564143	+
ENSG00000236948.1	RP11-154H17.1	chr1	5587368	5668295	-
ENSG00000216045.2	AL356693.1	chr1	5815871	5815959	-
ENSG00000264101.1	MIR4689	chr1	5862672	5862741	-
ENSG00000131697.16	NPHP4	chr1	5862811	5992473	-
ENSG00000266687.1	AL356261.1	chr1	5893839	5893924	-
ENSG00000069424.13	KCNAB2	chr1	5991466	6101193	+
ENSG00000116254.16	CHD5	chr1	6101793	6180123	-
ENSG00000116251.8	RPL22	chr1	6181269	6209389	-
ENSG00000226944.1	RP1-120G22.11	chr1	6204840	6205780	-
ENSG00000158286.11	RNF207	chr1	6205475	6221299	+
ENSG00000116237.14	ICMT	chr1	6221193	6235972	-
ENSG00000225077.2	LINC00337	chr1	6236240	6239444	+
ENSG00000173673.7	HES3	chr1	6244192	6245578	+
ENSG00000158292.6	GPR153	chr1	6247346	6260975	-
ENSG00000097021.18	ACOT7	chr1	6264269	6394391	-
ENSG00000271746.1	RP1-202O8.3	chr1	6393555	6394391	+
ENSG00000069812.10	HES2	chr1	6412418	6424670	-
ENSG00000187017.13	ESPN	chr1	6424788	6461370	+
ENSG00000265392.1	MIR4252	chr1	6429834	6429896	-
ENSG00000231868.1	RP1-202O8.2	chr1	6443034	6447006	-
ENSG00000215788.8	TNFRSF25	chr1	6461151	6466195	-
ENSG00000171680.19	PLEKHG5	chr1	6466092	6520061	-
ENSG00000162408.10	NOL9	chr1	6521347	6554535	-
ENSG00000253022.1	RNU6-731P	chr1	6540854	6540964	+
ENSG00000229519.2	RP11-58A11.2	chr1	6547905	6548619	+
ENSG00000173662.18	TAS1R1	chr1	6555181	6579757	+
ENSG00000204859.10	ZBTB48	chr1	6580001	6589280	+
ENSG00000162413.15	KLHL21	chr1	6590724	6614607	-
ENSG00000116273.5	PHF13	chr1	6613685	6624033	+
ENSG00000041988.14	THAP3	chr1	6624866	6635586	+
ENSG00000007923.14	DNAJC11	chr1	6634168	6701924	-
ENSG00000228750.4	RP11-242F24.1	chr1	6724637	6730012	+
ENSG00000237436.1	RP11-312B8.1	chr1	6783892	6784843	-
ENSG00000171735.17	CAMTA1	chr1	6785324	7769706	+
ENSG00000227950.1	RP11-312B8.2	chr1	6834333	6834618	-
ENSG00000237365.1	RP11-334N17.1	chr1	7008376	7014279	-
ENSG00000207056.1	RNU1-8P	chr1	7219360	7219524	+
ENSG00000280801.1	Z98052.1	chr1	7264193	7264277	+
ENSG00000237402.1	CAMTA1-IT1	chr1	7368942	7370270	+
ENSG00000237728.2	RP3-453P22.2	chr1	7382487	7389754	-
ENSG00000225126.1	RP4-549F15.1	chr1	7441096	7441554	-
ENSG00000270171.1	RP11-338N10.1	chr1	7693124	7694844	-
ENSG00000270035.1	RP11-338N10.2	chr1	7698303	7698872	-
ENSG00000269978.1	RP11-338N10.3	chr1	7700704	7700970	-
ENSG00000049245.11	VAMP3	chr1	7771269	7781432	+
ENSG00000269925.1	RP3-467L1.6	chr1	7776383	7776775	+
ENSG00000049246.13	PER3	chr1	7784320	7845177	+
ENSG00000236266.1	RP3-467L1.4	chr1	7810242	7827342	-
ENSG00000049247.12	UTS2	chr1	7843083	7853512	-
ENSG00000049249.7	TNFRSF9	chr1	7915894	7943165	-
ENSG00000270330.1	RP5-892F13.2	chr1	7942372	7942726	+
ENSG00000116288.11	PARK7	chr1	7954291	7985505	+
ENSG00000200344.1	Y_RNA	chr1	7982881	7982983	-
ENSG00000116285.11	ERRFI1	chr1	8004404	8026308	-
ENSG00000238290.1	RP11-431K24.1	chr1	8026738	8122702	+
ENSG00000232848.1	CTA-215D11.4	chr1	8057245	8058463	-
ENSG00000229305.1	RP11-431K24.2	chr1	8189824	8192770	+
ENSG00000200975.1	RNU1-7P	chr1	8206434	8206597	-
ENSG00000227634.1	RP11-431K24.3	chr1	8208672	8215210	+
ENSG00000233645.1	RP11-431K24.4	chr1	8218190	8220529	-
ENSG00000251977.1	RNU6-991P	chr1	8292157	8292263	-
ENSG00000162426.13	SLC45A1	chr1	8317826	8344167	+
ENSG00000252254.1	Y_RNA	chr1	8328067	8328179	+
ENSG00000142599.16	RERE	chr1	8352397	8817643	-
ENSG00000232912.4	RP5-1115A15.1	chr1	8424645	8434838	+
ENSG00000221083.1	SNORA77	chr1	8511795	8511919	-
ENSG00000270282.1	RP5-1115A15.2	chr1	8512653	8513021	+
ENSG00000280851.1	AL096855.1	chr1	8512985	8513065	-
ENSG00000234619.1	RPL7P11	chr1	8750430	8751087	+
ENSG00000224315.2	RPL7P7	chr1	8786211	8786913	-
ENSG00000222511.2	Y_RNA	chr1	8796571	8796673	-
ENSG00000226545.1	RP4-633I8.3	chr1	8798475	8799506	+
ENSG00000228423.2	RP4-633I8.4	chr1	8805860	8807051	-
ENSG00000229716.2	RP11-185B14.1	chr1	8831007	8831375	+
ENSG00000074800.12	ENO1	chr1	8861002	8879249	-
ENSG00000280816.1	Metazoa_SRP	chr1	8862002	8862260	+
ENSG00000274258.1	MIR6728	chr1	8866502	8866590	-
ENSG00000236269.1	ENO1-IT1	chr1	8875788	8878007	-
ENSG00000230679.1	ENO1-AS1	chr1	8878835	8879894	+
ENSG00000201725.1	RNU6-304P	chr1	8883427	8883533	-
ENSG00000238249.2	HMGN2P17	chr1	8893409	8894151	+
ENSG00000232208.2	RP3-477M7.5	chr1	8907393	8907744	-
ENSG00000232663.2	RP3-477M7.6	chr1	8909742	8909904	+
ENSG00000131686.13	CA6	chr1	8945867	8975092	+
ENSG00000265141.2	RN7SL451P	chr1	8979576	8979874	-
ENSG00000197241.3	SLC2A7	chr1	9003300	9026345	-
ENSG00000142583.16	SLC2A5	chr1	9035107	9088478	-
ENSG00000252404.1	SCARNA16	chr1	9082696	9082879	+
ENSG00000281506.1	AL158048.1	chr1	9082803	9082880	+
ENSG00000180758.11	GPR157	chr1	9100305	9129170	-
ENSG00000207865.1	MIR34A	chr1	9151668	9151777	-
ENSG00000228526.2	RP3-510D11.1	chr1	9182007	9202619	-
ENSG00000234546.2	RP3-510D11.2	chr1	9182204	9192089	+
ENSG00000049239.11	H6PD	chr1	9234775	9271337	+
ENSG00000171621.12	SPSB1	chr1	9292880	9369532	+
ENSG00000252956.1	RNA5SP40	chr1	9437669	9437778	-
ENSG00000235263.1	RP13-392I16.1	chr1	9501092	9503471	-
ENSG00000171612.6	SLC25A33	chr1	9539482	9585179	+
ENSG00000231181.1	RP13-15M17.1	chr1	9576427	9576985	+
ENSG00000188807.11	TMEM201	chr1	9588922	9614873	+
ENSG00000171608.14	PIK3CD	chr1	9651732	9729114	+
ENSG00000179840.5	PIK3CD-AS1	chr1	9652610	9654586	-
ENSG00000233268.3	RP11-558F24.2	chr1	9660828	9662626	-
ENSG00000231789.2	PIK3CD-AS2	chr1	9672426	9687555	-
ENSG00000171603.15	CLSTN1	chr1	9729026	9824526	-
ENSG00000271264.1	MZT1P1	chr1	9780822	9781240	+
ENSG00000280113.1	AL357140.1	chr1	9827610	9828258	-
ENSG00000178585.13	CTNNBIP1	chr1	9848276	9910336	-
ENSG00000223989.1	RP11-84A14.5	chr1	9848318	9850154	+
ENSG00000162441.10	LZIC	chr1	9922113	9943407	-
ENSG00000228150.1	RP11-84A14.4	chr1	9942923	9949974	+
ENSG00000173614.12	NMNAT1	chr1	9943428	9985501	+
ENSG00000202415.1	RN7SKP269	chr1	9947318	9947636	+
ENSG00000265521.1	MIR5697	chr1	9967381	9967458	+
ENSG00000241326.1	RP11-807G9.2	chr1	9983141	9984568	+
ENSG00000162444.11	RBP7	chr1	9997206	10016020	+
ENSG00000130939.17	UBE4B	chr1	10032832	10181239	+
ENSG00000224340.1	RP11-496H15.2	chr1	10054445	10054781	-
ENSG00000233623.2	PGAM1P11	chr1	10058671	10059648	+
ENSG00000201746.1	RNU6-828P	chr1	10163268	10163374	+
ENSG00000054523.15	KIF1B	chr1	10210805	10381603	+
ENSG00000264881.1	MIR1273D	chr1	10227718	10227803	+
ENSG00000199562.1	RNU6-37P	chr1	10298966	10299072	+
ENSG00000264501.2	RN7SL731P	chr1	10306465	10306757	+
ENSG00000142657.19	PGD	chr1	10398592	10420144	+
ENSG00000271989.1	RP4-736L20.3	chr1	10429881	10430677	-
ENSG00000251503.6	APITD1-CORT	chr1	10430102	10452153	+
ENSG00000175279.20	APITD1	chr1	10430443	10442809	+
ENSG00000241563.3	CORT	chr1	10449719	10451902	+
ENSG00000160049.10	DFFA	chr1	10456522	10472526	-
ENSG00000203469.2	RP5-1113E3.3	chr1	10458555	10459338	+
ENSG00000142655.11	PEX14	chr1	10472288	10630758	+
ENSG00000243267.3	RN7SL614P	chr1	10616836	10617115	+
ENSG00000130940.13	CASZ1	chr1	10636604	10796650	-
ENSG00000272078.1	RP4-734G22.3	chr1	10639241	10654333	+
ENSG00000225158.2	HSPE1P24	chr1	10895761	10895998	+
ENSG00000175262.13	C1orf127	chr1	10946471	10982037	-
ENSG00000215785.2	CFL1P6	chr1	10990978	10991797	-
ENSG00000264181.1	AL713997.1	chr1	10998176	10998263	-
ENSG00000281322.1	Y_RNA	chr1	10999862	10999945	-
ENSG00000120948.14	TARDBP	chr1	11012344	11026420	+
ENSG00000277726.3	TARDBP	chr1	11012662	11030528	+
ENSG00000009724.15	MASP2	chr1	11026523	11047233	-
ENSG00000271895.2	RP4-635E18.8	chr1	11029659	11030528	+
ENSG00000116649.8	SRM	chr1	11054584	11060024	-
ENSG00000171824.12	EXOSC10	chr1	11066618	11099881	-
ENSG00000226849.1	RP4-635E18.7	chr1	11068471	11073097	+
ENSG00000281350.1	Metazoa_SRP	chr1	11070091	11070353	+
ENSG00000230337.1	RP4-635E18.6	chr1	11099675	11102100	+
ENSG00000198793.11	MTOR	chr1	11106535	11262507	-
ENSG00000225602.4	MTOR-AS1	chr1	11143898	11149537	+
ENSG00000253086.1	RNU6-537P	chr1	11152350	11152452	+
ENSG00000171819.4	ANGPTL7	chr1	11189341	11195981	+
ENSG00000207451.1	RNU6-291P	chr1	11226254	11226360	+
ENSG00000238173.1	RPL39P6	chr1	11232963	11233112	+
ENSG00000120942.12	UBIAD1	chr1	11273206	11296049	+
ENSG00000238199.1	UBE2V2P3	chr1	11278616	11279351	-
ENSG00000224338.2	RP11-149P14.1	chr1	11425257	11425821	-
ENSG00000204624.7	PTCHD2	chr1	11479166	11537584	+
ENSG00000235643.1	RP1-69M21.2	chr1	11609531	11613355	+
ENSG00000116661.9	FBXO2	chr1	11648367	11655785	-
ENSG00000132879.12	FBXO44	chr1	11654375	11663327	+
ENSG00000116663.9	FBXO6	chr1	11664124	11674354	+
ENSG00000116670.13	MAD2L2	chr1	11674480	11691650	-
ENSG00000162490.6	DRAXIN	chr1	11691729	11725857	+
ENSG00000177674.14	AGTRAP	chr1	11736084	11754802	+
ENSG00000215910.6	C1orf167	chr1	11761787	11789585	+
ENSG00000177553.6	RP11-56N19.5	chr1	11777077	11779619	-
ENSG00000177000.9	MTHFR	chr1	11785723	11806920	-
ENSG00000011021.20	CLCN6	chr1	11806096	11843144	+
ENSG00000242349.4	NPPA-AS1	chr1	11841017	11848079	+
ENSG00000276470.1	NPPA-AS1_1	chr1	11843812	11843984	+
ENSG00000278852.1	NPPA-AS1_2	chr1	11845549	11845697	+
ENSG00000175206.9	NPPA	chr1	11845709	11848345	-
ENSG00000275915.1	NPPA-AS1_3	chr1	11847442	11847549	+
ENSG00000120937.8	NPPB	chr1	11857464	11858931	-
ENSG00000224904.1	RP5-934G17.6	chr1	11877770	11880406	+
ENSG00000199347.1	RNU5E-1	chr1	11908152	11908271	+
ENSG00000201801.1	RNU5E-4P	chr1	11909808	11909927	-
ENSG00000116685.14	KIAA2013	chr1	11919591	11926428	-
ENSG00000083444.15	PLOD1	chr1	11934205	11975538	+
ENSG00000116688.15	MFN2	chr1	11980181	12013514	+
ENSG00000270914.1	RP5-1077B9.5	chr1	12017216	12017308	-
ENSG00000116691.9	MIIP	chr1	12019466	12032045	+
ENSG00000202461.1	Y_RNA	chr1	12024012	12024124	-
ENSG00000276869.1	MIR6729	chr1	12029158	12029222	+
ENSG00000243539.3	RN7SL649P	chr1	12036740	12037014	-
ENSG00000120949.13	TNFRSF8	chr1	12063377	12144207	+
ENSG00000281342.1	Metazoa_SRP	chr1	12065002	12065246	-
ENSG00000201135.1	RNU6-777P	chr1	12077881	12077984	-
ENSG00000227875.2	RP11-426M1.2	chr1	12080293	12080547	-
ENSG00000275459.1	MIR7846	chr1	12166943	12167038	+
ENSG00000028137.15	TNFRSF1B	chr1	12167003	12209228	+
ENSG00000263676.1	MIR4632	chr1	12191713	12191773	+
ENSG00000225196.2	RP5-1118D24.2	chr1	12220794	12221109	-
ENSG00000252969.1	SNORA70	chr1	12221148	12221271	-
ENSG00000048707.12	VPS13D	chr1	12230067	12512047	+
ENSG00000280999.1	AC243836.1	chr1	12481829	12481928	+
ENSG00000239149.1	SNORA59A	chr1	12507246	12507397	+
ENSG00000229484.1	RP5-888M10.2	chr1	12527724	12528420	+
ENSG00000162496.7	DHRS3	chr1	12567910	12617731	-
ENSG00000221340.1	RNU6ATAC18P	chr1	12569972	12570072	-
ENSG00000276830.1	MIR6730	chr1	12578957	12579023	-
ENSG00000272482.1	RP11-474O21.5	chr1	12618900	12619244	-
ENSG00000204518.2	AADACL4	chr1	12644547	12667086	+
ENSG00000226166.2	RP11-474O21.2	chr1	12692909	12693020	+
ENSG00000188984.10	AADACL3	chr1	12716115	12728759	+
ENSG00000157330.8	C1orf158	chr1	12746215	12763699	+
ENSG00000116726.4	PRAMEF12	chr1	12774841	12777906	+
ENSG00000116721.9	PRAMEF1	chr1	12791397	12796628	+
ENSG00000228338.1	RP5-845O24.8	chr1	12822686	12823159	-
ENSG00000239810.3	PRAMEF11	chr1	12824605	12831410	-
ENSG00000279195.1	PRAMEF11	chr1	12824942	12828663	-
ENSG00000231103.2	RP5-845O24.3	chr1	12838125	12841357	-
ENSG00000179172.8	HNRNPCL1	chr1	12847377	12947578	-
ENSG00000120952.4	PRAMEF2	chr1	12857086	12861909	+
ENSG00000243073.3	PRAMEF4	chr1	12879224	12886201	-
ENSG00000187545.5	PRAMEF10	chr1	12892896	12898270	-
ENSG00000204510.4	PRAMEF7	chr1	12916610	12920482	+
ENSG00000207434.1	RNU6-1072P	chr1	12922554	12922660	+
ENSG00000234064.1	RP11-450I1.2	chr1	12926162	12928253	+
ENSG00000232423.4	PRAMEF6	chr1	12938472	13056491	-
ENSG00000274178.2	CH17-409J4.2	chr1	13029339	13032130	+
ENSG00000274764.3	WI2-3308P17.2	chr1	13049476	13155947	-
ENSG00000280267.2	PRAMEF25	chr1	13049476	13158092	-
ENSG00000229571.5	PRAMEF26	chr1	13060853	13077884	+
ENSG00000277058.2	HNRNPCL3	chr1	13060869	13062229	+
ENSG00000277862.1	WI2-2994D6.1	chr1	13095179	13097971	-
ENSG00000236179.1	RP13-221M14.4	chr1	13104403	13105689	-
ENSG00000275774.2	HNRNPCL2	chr1	13115496	13116854	-
ENSG00000229978.1	RP13-221M14.3	chr1	13128818	13131615	+
ENSG00000233336.1	RP13-221M14.2	chr1	13146981	13147460	-
ENSG00000179412.10	HNRNPCL4	chr1	13164586	13165467	-
ENSG00000204505.4	PRAMEF25	chr1	13172455	13179464	+
ENSG00000279169.1	CH17-228N4.2	chr1	13196823	13199589	-
ENSG00000279804.1	PRAMEF18	chr1	13222695	13226133	-
ENSG00000250894.1	RP11-450I1.4	chr1	13245863	13248652	+
ENSG00000270601.3	PRAMEF5	chr1	13254198	13263435	+
ENSG00000231219.1	RP11-219C24.8	chr1	13273539	13275627	-
ENSG00000207511.1	RNU6-771P	chr1	13279125	13279231	-
ENSG00000182330.9	PRAMEF8	chr1	13281035	13285174	-
ENSG00000204501.5	PRAMEF9	chr1	13303509	13322598	+
ENSG00000237700.1	RP11-219C24.6	chr1	13305955	13308887	+
ENSG00000228229.2	RP11-219C24.10	chr1	13324039	13324518	+
ENSG00000204481.7	PRAMEF14	chr1	13342034	13347134	-
ENSG00000204480.7	PRAMEF19	chr1	13369067	13371693	-
ENSG00000204479.4	PRAMEF17	chr1	13389632	13392629	+
ENSG00000204478.8	PRAMEF20	chr1	13410450	13421328	+
ENSG00000162494.5	LRRC38	chr1	13474977	13514048	-
ENSG00000259961.1	RP4-597A16.2	chr1	13513220	13516270	+
ENSG00000215909.3	RP4-597A16.3	chr1	13555001	13555694	+
ENSG00000162493.15	PDPN	chr1	13583465	13617957	+
ENSG00000222952.1	RNA5SP41	chr1	13623184	13623284	-
ENSG00000266358.1	AL359771.1	chr1	13623902	13624002	-
ENSG00000237445.2	CTA-520D8.2	chr1	13657311	13659910	-
ENSG00000253085.1	SCARNA11	chr1	13696070	13696199	-
ENSG00000116731.21	PRDM2	chr1	13700198	13825079	+
ENSG00000252151.1	RNU6-1265P	chr1	14124233	14124335	-
ENSG00000231606.1	RP11-344F13.1	chr1	14221891	14223118	-
ENSG00000234593.1	RP4-704D23.1	chr1	14348955	14351023	-
ENSG00000189337.14	KAZN	chr1	14598704	15118043	+
ENSG00000280763.1	AL034395.1	chr1	14607334	14607436	-
ENSG00000235829.1	TBCAP2	chr1	14692129	14692613	-
ENSG00000175147.10	TMEM51-AS1	chr1	15111815	15152464	-
ENSG00000171729.12	TMEM51	chr1	15152532	15220480	+
ENSG00000204464.6	C1orf195	chr1	15164344	15171317	-
ENSG00000215720.4	RP1-21O18.3	chr1	15191828	15192845	-
ENSG00000278480.1	RP5-903E17.2	chr1	15226373	15227549	+
ENSG00000142621.18	FHAD1	chr1	15247272	15400283	+
ENSG00000233485.1	RP3-467K16.2	chr1	15326680	15343876	-
ENSG00000236045.1	RP3-467K16.7	chr1	15334166	15335464	-
ENSG00000228140.1	RP3-467K16.4	chr1	15402979	15409433	-
ENSG00000142634.11	EFHD2	chr1	15409895	15430343	+
ENSG00000162438.10	CTRC	chr1	15438439	15449242	+
ENSG00000142615.7	CELA2A	chr1	15456728	15472091	+
ENSG00000215704.8	CELA2B	chr1	15465909	15491400	+
ENSG00000132906.16	CASP9	chr1	15490832	15526534	-
ENSG00000116138.11	DNAJC16	chr1	15526813	15592379	+
ENSG00000251866.1	SCARNA21	chr1	15542165	15542304	+
ENSG00000272510.1	RP4-680D5.8	chr1	15565611	15565956	-
ENSG00000116771.5	AGMAT	chr1	15572353	15585110	-
ENSG00000237301.1	RP4-680D5.2	chr1	15586136	15603626	-
ENSG00000235084.3	CHCHD2P6	chr1	15604597	15605043	+
ENSG00000252417.1	RNU7-179P	chr1	15608078	15608145	-
ENSG00000236500.1	RP4-680D5.4	chr1	15614643	15614867	-
ENSG00000197312.10	DDI2	chr1	15617500	15669044	+
ENSG00000215695.1	RSC1A1	chr1	15659869	15661722	+
ENSG00000271742.1	RP4-680D5.9	chr1	15682873	15683128	-
ENSG00000116786.10	PLEKHM2	chr1	15684332	15734769	+
ENSG00000264048.1	AL121992.1	chr1	15684472	15684558	+
ENSG00000237938.4	RP11-288I21.1	chr1	15720312	15736896	-
ENSG00000162461.7	SLC25A34	chr1	15736405	15741396	+
ENSG00000224459.1	RP11-169K16.4	chr1	15740051	15749896	-
ENSG00000162460.6	TMEM82	chr1	15742422	15747982	+
ENSG00000162458.11	FBLIM1	chr1	15756607	15786594	+
ENSG00000280788.1	Metazoa_SRP	chr1	15763490	15763757	+
ENSG00000224321.1	RP11-169K16.6	chr1	15792796	15793285	+
ENSG00000233954.6	UQCRHL	chr1	15807169	15809348	-
ENSG00000178715.8	RP11-169K16.8	chr1	15828232	15828669	+
ENSG00000179743.3	FLJ37453	chr1	15834479	15848147	-
ENSG00000065526.9	SPEN	chr1	15847864	15940460	+
ENSG00000270620.1	RP1-134O19.3	chr1	15917698	15917908	-
ENSG00000116809.10	ZBTB17	chr1	15941869	15976132	-
ENSG00000234607.2	RP11-5P18.1	chr1	15969632	15970194	+
ENSG00000231353.1	RP11-5P18.3	chr1	15988182	15988441	+
ENSG00000275503.1	RP11-5P18.11	chr1	15989140	15989375	-
ENSG00000224966.4	TBC1D3P6	chr1	15989871	15994751	+
ENSG00000183888.4	C1orf64	chr1	16004236	16008807	+
ENSG00000233078.1	RP11-5P18.5	chr1	16006160	16006671	-
ENSG00000173641.16	HSPB7	chr1	16014028	16019594	-
ENSG00000186510.10	CLCNKA	chr1	16018875	16034050	+
ENSG00000232456.1	RP11-5P18.10	chr1	16035178	16040029	-
ENSG00000184908.16	CLCNKB	chr1	16043736	16057308	+
ENSG00000185519.8	FAM131C	chr1	16057769	16073632	-
ENSG00000142627.12	EPHA2	chr1	16124337	16156087	-
ENSG00000227959.1	RP11-276H7.2	chr1	16155211	16157329	+
ENSG00000224621.1	RP11-276H7.3	chr1	16159266	16161883	+
ENSG00000142632.15	ARHGEF19	chr1	16197854	16212609	-
ENSG00000234166.1	ARHGEF19-AS1	chr1	16197854	16198357	+
ENSG00000237276.7	ANO7P1	chr1	16215909	16228027	-
ENSG00000132881.10	RSG1	chr1	16231700	16237162	-
ENSG00000233929.1	MT1XP1	chr1	16241213	16241398	-
ENSG00000037637.9	FBXO42	chr1	16246839	16352454	-
ENSG00000055070.15	SZRD1	chr1	16352575	16398145	+
ENSG00000226457.1	RP11-430L17.1	chr1	16369150	16369530	-
ENSG00000187144.10	SPATA21	chr1	16387117	16437424	-
ENSG00000281598.1	AL358794.1	chr1	16408508	16408583	+
ENSG00000157191.18	NECAP2	chr1	16440672	16460078	+
ENSG00000226029.1	RP4-798A10.2	chr1	16460948	16468481	+
ENSG00000080947.13	CROCCP3	chr1	16467436	16499257	-
ENSG00000206652.1	RNU1-1	chr1	16514122	16514285	-
ENSG00000261135.1	RP4-798A10.7	chr1	16514645	16515754	+
ENSG00000224174.2	RP4-798A10.4	chr1	16520694	16521796	+
ENSG00000233421.4	RP5-875O13.1	chr1	16533886	16536172	-
ENSG00000277344.1	U1	chr1	16534081	16534224	-
ENSG00000268991.2	FAM231C	chr1	16539066	16539575	+
ENSG00000225710.1	RP5-875O13.6	chr1	16548651	16552531	-
ENSG00000266584.1	AL355149.1	chr1	16548914	16548987	+
ENSG00000219481.9	NBPF1	chr1	16562319	16613562	-
ENSG00000271732.1	RP5-1182A14.5	chr1	16617391	16617729	+
ENSG00000215908.6	CROCCP2	chr1	16618262	16644683	-
ENSG00000186301.8	MST1P2	chr1	16645622	16650289	+
ENSG00000207513.1	RNU1-3	chr1	16666785	16666948	-
ENSG00000237847.2	FAM231A	chr1	16673003	16673512	+
ENSG00000280114.1	RP5-875O13.7	chr1	16681097	16688749	-
ENSG00000264742.1	AL021920.1	chr1	16681255	16681328	+
ENSG00000236698.1	EIF1AXP1	chr1	16685621	16686055	-
ENSG00000268869.4	ESPNP	chr1	16687339	16720157	-
ENSG00000279151.1	RP1-163M9.7	chr1	16701546	16705594	+
ENSG00000279132.1	FAM231A	chr1	16733951	16734461	-
ENSG00000058453.15	CROCC	chr1	16740273	16972979	+
ENSG00000207389.1	RNU1-4	chr1	16740516	16740679	+
ENSG00000227684.1	CROCCP4	chr1	16750233	16750964	+
ENSG00000186715.9	MST1L	chr1	16754910	16770237	-
ENSG00000223643.5	RP11-108M9.1	chr1	16851257	16853129	-
ENSG00000230239.1	RP11-108M9.2	chr1	16855407	16859284	+
ENSG00000263811.1	MIR3675	chr1	16858949	16859021	-
ENSG00000228549.3	RP11-108M9.3	chr1	16870945	16874092	+
ENSG00000277234.1	U1	chr1	16873708	16873851	+
ENSG00000238142.1	RP11-108M9.4	chr1	16888538	16889649	-
ENSG00000235241.1	RP11-108M9.5	chr1	16889095	16889602	+
ENSG00000207005.1	RNU1-2	chr1	16895980	16896143	+
ENSG00000272426.1	RP11-108M9.6	chr1	16904339	16904776	-
ENSG00000117122.12	MFAP2	chr1	16974502	16980835	-
ENSG00000226526.1	RP1-37C10.3	chr1	16978926	17005091	+
ENSG00000159363.16	ATP13A2	chr1	16985958	17011928	-
ENSG00000117118.8	SDHB	chr1	17018722	17054170	-
ENSG00000117115.11	PADI2	chr1	17066761	17119435	-
ENSG00000281330.1	Y_RNA	chr1	17158197	17158284	+
ENSG00000204362.5	RP11-380J14.1	chr1	17189783	17197617	+
ENSG00000142623.9	PADI1	chr1	17205126	17246005	+
ENSG00000142619.4	PADI3	chr1	17249098	17284233	+
ENSG00000266634.1	MIR3972	chr1	17277889	17277975	+
ENSG00000159339.12	PADI4	chr1	17308195	17364004	+
ENSG00000280226.1	AC004824.2	chr1	17329012	17331796	-
ENSG00000276747.1	PADI6	chr1	17372196	17401699	+
ENSG00000179051.12	RCC2	chr1	17406760	17439724	-
ENSG00000227751.1	RP1-20B21.4	chr1	17406760	17407382	+
ENSG00000266727.1	AC004824.1	chr1	17413631	17413694	-
ENSG00000074964.15	ARHGEF10L	chr1	17539835	17697874	+
ENSG00000236648.1	RP11-473A10.2	chr1	17717687	17749978	+
ENSG00000278471.1	AL136529.1	chr1	17747169	17747222	+
ENSG00000117148.7	ACTL8	chr1	17755313	17827063	+
ENSG00000261781.1	RP11-174G17.2	chr1	18065657	18074412	+
ENSG00000117154.10	IGSF21	chr1	18107746	18378483	+
ENSG00000280222.1	RP11-174G17.3	chr1	18109389	18115861	+
ENSG00000230035.2	RP11-174G17	chr1	18166929	18179346	-
ENSG00000225387.1	RP11-422P22.1	chr1	18385829	18388514	+
ENSG00000179023.8	KLHDC7A	chr1	18480982	18486126	+
ENSG00000235282.3	DYNLL1P3	chr1	18513118	18513383	+
ENSG00000225478.2	RP1-8B22.2	chr1	18595414	18595636	+
ENSG00000009709.10	PAX7	chr1	18631006	18748866	+
ENSG00000179002.5	TAS1R2	chr1	18839599	18859682	-
ENSG00000255275.3	RP13-279N23.2	chr1	18849273	18921121	-
ENSG00000159423.15	ALDH4A1	chr1	18871430	18902781	-
ENSG00000265606.1	MIR4695	chr1	18883202	18883275	-
ENSG00000221662.1	MIR1290	chr1	18897071	18897148	-
ENSG00000169991.9	IFFO2	chr1	18904281	18956686	-
ENSG00000272084.1	RP5-1126H10.2	chr1	19072110	19075511	-
ENSG00000127481.13	UBR4	chr1	19074506	19210276	-
ENSG00000230424.1	RP1-43E13.2	chr1	19210501	19240704	+
ENSG00000127463.12	EMC1	chr1	19215664	19251552	-
ENSG00000053372.4	MRTO4	chr1	19251539	19260128	+
ENSG00000211454.12	AKR7L	chr1	19265982	19274194	-
ENSG00000162482.4	AKR7A3	chr1	19282558	19289250	-
ENSG00000270728.1	RP4-657E11.10	chr1	19297080	19297903	+
ENSG00000053371.11	AKR7A2	chr1	19303965	19312146	-
ENSG00000200403.1	RNU6-1099P	chr1	19305076	19305182	-
ENSG00000040487.11	PQLC2	chr1	19312326	19329300	+
ENSG00000077549.16	CAPZB	chr1	19338776	19485539	-
ENSG00000240490.3	RN7SL277P	chr1	19424384	19424671	+
ENSG00000201609.1	RNU4-28P	chr1	19510593	19510733	+
ENSG00000235185.1	RP5-1056L3.1	chr1	19591802	19596832	-
ENSG00000173436.12	MINOS1	chr1	19596977	19629821	+
ENSG00000270136.4	MINOS1-NBL1	chr1	19596979	19658056	+
ENSG00000226396.1	RP5-1056L3.3	chr1	19608114	19608568	+
ENSG00000158747.12	NBL1	chr1	19640554	19658456	+
ENSG00000158748.3	HTR6	chr1	19665287	19679562	+
ENSG00000162542.12	TMCO4	chr1	19682213	19799945	-
ENSG00000178828.6	RNF186	chr1	19814029	19815278	-
ENSG00000235434.1	RP11-91K11.2	chr1	19814367	19819502	+
ENSG00000169914.5	OTUD3	chr1	19882513	19912945	+
ENSG00000188784.4	PLA2G2E	chr1	19920009	19923617	-
ENSG00000242688.3	RN7SL304P	chr1	19970969	19971269	+
ENSG00000188257.9	PLA2G2A	chr1	19975431	19980416	-
ENSG00000127472.9	PLA2G5	chr1	20028179	20091190	+
ENSG00000117215.13	PLA2G2D	chr1	20111939	20119566	-
ENSG00000158786.4	PLA2G2F	chr1	20139326	20150386	+
ENSG00000227066.1	RP3-340N1.2	chr1	20154338	20160568	+
ENSG00000187980.6	PLA2G2C	chr1	20161253	20177424	-
ENSG00000225986.1	UBXN10-AS1	chr1	20184242	20186486	-
ENSG00000162543.5	UBXN10	chr1	20186085	20196048	+
ENSG00000228105.1	RP3-340N1.6	chr1	20243095	20244655	+
ENSG00000158816.14	VWA5B1	chr1	20290919	20354894	+
ENSG00000226664.1	RP4-745E8.2	chr1	20294211	20323187	-
ENSG00000236963.4	LINC01141	chr1	20360579	20431234	-
ENSG00000226487.1	RP4-749H3.2	chr1	20412304	20413253	-
ENSG00000162545.5	CAMK2N1	chr1	20482391	20486220	-
ENSG00000090432.6	MUL1	chr1	20499448	20508161	-
ENSG00000215520.3	RPS4XP4	chr1	20525989	20526751	+
ENSG00000183114.7	FAM43B	chr1	20552439	20555010	+
ENSG00000158825.5	CDA	chr1	20588948	20618908	+
ENSG00000158828.5	PINK1	chr1	20633455	20651511	+
ENSG00000273695.1	MIR6084	chr1	20633679	20633788	+
ENSG00000117242.7	PINK1-AS	chr1	20642657	20652193	-
ENSG00000244038.8	DDOST	chr1	20651767	20661544	-
ENSG00000117245.11	KIF17	chr1	20664014	20718017	-
ENSG00000235432.1	RP5-930J4.5	chr1	20692734	20694013	-
ENSG00000189410.10	SH2D5	chr1	20719732	20732837	-
ENSG00000233069.1	RP5-930J4.2	chr1	20732880	20733952	+
ENSG00000127483.16	HP1BP3	chr1	20742661	20787323	-
ENSG00000075151.18	EIF4G3	chr1	20806292	21176888	-
ENSG00000251914.1	RNU7-200P	chr1	20841241	20841302	+
ENSG00000221808.1	MIR1256	chr1	20988314	20988432	-
ENSG00000233072.1	RPS15AP6	chr1	21003550	21003934	-
ENSG00000236073.2	RP11-487E1.2	chr1	21073639	21073753	-
ENSG00000235112.1	HSPE1P27	chr1	21161475	21162081	+
ENSG00000117298.13	ECE1	chr1	21217247	21345504	-
ENSG00000236936.1	RP3-329E20.2	chr1	21266082	21267251	+
ENSG00000231105.1	RP5-1071N3.1	chr1	21293290	21299774	+
ENSG00000236216.5	PPP1R11P1	chr1	21397987	21398362	+
ENSG00000228823.1	RP11-293F5.8	chr1	21411460	21413293	-
ENSG00000236009.1	RP11-293F5.1	chr1	21415898	21417492	+
ENSG00000227001.3	NBPF2P	chr1	21424625	21427967	-
ENSG00000187952.9	HS6ST1P1	chr1	21428303	21429536	+
ENSG00000186543.7	CROCCP5	chr1	21434318	21437558	+
ENSG00000142794.17	NBPF3	chr1	21440128	21485005	+
ENSG00000176378.8	PFN1P10	chr1	21459756	21460082	-
ENSG00000162551.12	ALPL	chr1	21509372	21578412	+
ENSG00000233431.1	RP11-63N8.3	chr1	21586472	21591187	+
ENSG00000221781.1	AL359815.1	chr1	21592411	21592548	-
ENSG00000076864.18	RAP1GAP	chr1	21596215	21669363	-
ENSG00000090686.14	USP48	chr1	21678298	21783606	-
ENSG00000281866.1	U7	chr1	21741140	21741195	+
ENSG00000231978.2	RP11-132G19.3	chr1	21768269	21768575	+
ENSG00000187942.10	LDLRAD2	chr1	21812265	21825221	+
ENSG00000142798.15	HSPG2	chr1	21822245	21937297	-
ENSG00000232037.3	RP11-26H16.1	chr1	21908098	21908580	+
ENSG00000219073.6	CELA3B	chr1	21977021	21998642	+
ENSG00000273610.1	Metazoa_SRP	chr1	21987481	21987777	+
ENSG00000201919.1	RNU6-1022P	chr1	21987816	21987919	+
ENSG00000142789.18	CELA3A	chr1	22001656	22012539	+
ENSG00000278124.1	Metazoa_SRP	chr1	22010650	22010946	+
ENSG00000201273.1	RNU6-776P	chr1	22010985	22011088	+
ENSG00000228397.1	RP1-224A6.3	chr1	22023994	22024968	-
ENSG00000218510.5	LINC00339	chr1	22025188	22031223	+
ENSG00000070831.14	CDC42	chr1	22052627	22092946	+
ENSG00000230068.2	CDC42-IT1	chr1	22059197	22064199	+
ENSG00000271428.1	RP1-224A6.8	chr1	22068340	22068827	-
ENSG00000271840.1	RP1-224A6.9	chr1	22100613	22101360	+
ENSG00000162552.13	WNT4	chr1	22117305	22143969	-
ENSG00000266564.1	MIR4418	chr1	22266239	22266300	+
ENSG00000234397.3	RP11-415K20.1	chr1	22322840	22323331	-
ENSG00000279625.1	RP11-415K20.2	chr1	22364630	22366482	-
ENSG00000184677.15	ZBTB40	chr1	22451851	22531157	+
ENSG00000237200.1	ZBTB40-IT1	chr1	22517474	22519708	+
ENSG00000070886.9	EPHA8	chr1	22563564	22603594	+
ENSG00000276835.1	AL158086.1	chr1	22633308	22633416	-
ENSG00000173372.15	C1QA	chr1	22636506	22639608	+
ENSG00000159189.10	C1QC	chr1	22643630	22648110	+
ENSG00000173369.14	C1QB	chr1	22652762	22661538	+
ENSG00000133216.15	EPHB2	chr1	22710839	22921500	+
ENSG00000265422.1	MIR4684	chr1	22719517	22719598	+
ENSG00000216157.2	AL611946.1	chr1	22748817	22748911	-
ENSG00000225952.1	RP11-69E9.1	chr1	22835713	22836849	-
ENSG00000264014.1	MIR4253	chr1	22863159	22863226	-
ENSG00000215906.7	LACTBL1	chr1	22953043	22965338	-
ENSG00000227868.5	C1orf234	chr1	23010834	23015850	-
ENSG00000004487.14	KDM1A	chr1	23019448	23083689	+
ENSG00000240553.1	RP1-184J9.2	chr1	23020147	23088058	-
ENSG00000263793.1	MIR3115	chr1	23044305	23044372	+
ENSG00000266802.1	MIR4419A	chr1	23057858	23057934	-
ENSG00000169641.12	LUZP1	chr1	23084023	23177808	-
ENSG00000229010.1	RP5-979D14.1	chr1	23140325	23141142	+
ENSG00000206935.1	RNU6-514P	chr1	23162704	23162810	+
ENSG00000252578.1	RNU6-135P	chr1	23163953	23164053	+
ENSG00000179546.4	HTR1D	chr1	23191895	23194729	-
ENSG00000215381.3	RP5-1057J7.1	chr1	23244765	23245224	+
ENSG00000261326.2	LINC01355	chr1	23281309	23286752	-
ENSG00000125944.17	HNRNPR	chr1	23303771	23344336	-
ENSG00000125945.13	ZNF436	chr1	23359448	23369442	-
ENSG00000249087.5	ZNF436-AS1	chr1	23368997	23371839	+
ENSG00000201405.1	Y_RNA	chr1	23370254	23370346	+
ENSG00000271420.1	RP5-1057J7.7	chr1	23378380	23379029	-
ENSG00000204219.8	TCEA3	chr1	23381061	23424740	-
ENSG00000232482.2	RP4-654C18.1	chr1	23410832	23412146	+
ENSG00000088280.17	ASAP3	chr1	23428563	23484568	-
ENSG00000007968.6	E2F2	chr1	23506430	23531220	-
ENSG00000280791.1	Metazoa_SRP	chr1	23538035	23538313	+
ENSG00000235052.1	RP1-150O5.3	chr1	23549139	23550915	-
ENSG00000117318.8	ID3	chr1	23557918	23559794	-
ENSG00000197880.7	MDS2	chr1	23581495	23640568	+
ENSG00000229239.2	RP11-223J15.2	chr1	23670294	23680259	+
ENSG00000142676.11	RPL11	chr1	23691779	23696425	+
ENSG00000203589.2	RP5-886K2.1	chr1	23705801	23706934	-
ENSG00000011007.11	TCEB3	chr1	23743155	23762059	+
ENSG00000236810.4	TCEB3-AS1	chr1	23760382	23778287	-
ENSG00000057757.8	PITHD1	chr1	23778405	23788232	+
ENSG00000011009.9	LYPLA2	chr1	23790970	23795539	+
ENSG00000117308.13	GALE	chr1	23795599	23800804	-
ENSG00000117305.13	HMGCL	chr1	23801885	23838620	-
ENSG00000179163.11	FUCA1	chr1	23845077	23868294	-
ENSG00000188822.7	CNR2	chr1	23870526	23913362	-
ENSG00000229106.1	RP11-4M23.2	chr1	23901471	23902737	-
ENSG00000232557.3	RP11-4M23.3	chr1	23907111	23907885	+
ENSG00000264926.1	MIR378F	chr1	23929070	23929147	+
ENSG00000230228.2	RP11-4M23.4	chr1	23949016	23949383	-
ENSG00000189266.10	PNRC2	chr1	23959109	23963462	+
ENSG00000188529.13	SRSF10	chr1	23964804	23980927	-
ENSG00000215905.4	RP11-4M23.7	chr1	24007881	24008519	-
ENSG00000225315.2	RP11-293P20.2	chr1	24040835	24086799	+
ENSG00000142661.17	MYOM3	chr1	24056035	24112175	-
ENSG00000230703.1	RP11-293P20.4	chr1	24066774	24083565	+
ENSG00000142677.3	IL22RA1	chr1	24119771	24143121	-
ENSG00000185436.10	IFNLR1	chr1	24154157	24187959	-
ENSG00000230023.2	RP11-10N16.2	chr1	24200240	24211693	+
ENSG00000221032.3	AL590683.1	chr1	24227917	24228030	+
ENSG00000266511.1	AL590683.2	chr1	24279767	24279855	-
ENSG00000232298.2	RP11-10N16.3	chr1	24307556	24321901	-
ENSG00000158055.14	GRHL3	chr1	24319322	24364482	+
ENSG00000001460.16	STPG1	chr1	24356999	24416934	-
ENSG00000001461.15	NIPAL3	chr1	24415794	24472976	+
ENSG00000117602.10	RCAN3	chr1	24502351	24541040	+
ENSG00000264443.1	RP4-594I10.3	chr1	24538802	24556024	-
ENSG00000184454.6	NCMAP	chr1	24556111	24609328	+
ENSG00000227312.2	RP11-496D1.2	chr1	24563627	24563974	+
ENSG00000239106.1	Y_RNA	chr1	24625411	24625513	-
ENSG00000133226.15	SRRM1	chr1	24631716	24673267	+
ENSG00000169504.13	CLIC4	chr1	24745357	24844324	+
ENSG00000238482.1	RNU6-1208P	chr1	24777873	24777979	-
ENSG00000020633.17	RUNX3	chr1	24899511	24965121	-
ENSG00000278034.1	MIR6731	chr1	24919345	24919416	-
ENSG00000229162.1	RP11-84D1.1	chr1	24961345	24963097	+
ENSG00000261025.1	RP11-84D1.2	chr1	24968423	24970865	-
ENSG00000264371.1	MIR4425	chr1	25023503	25023586	+
ENSG00000233755.1	RP4-799D16.1	chr1	25043707	25113120	-
ENSG00000233419.3	RP4-781L3.1	chr1	25125053	25125454	-
ENSG00000231953.1	RP4-706G24.1	chr1	25208139	25208869	+
ENSG00000117614.8	SYF2	chr1	25222679	25232502	-
ENSG00000117616.16	RSRP1	chr1	25242237	25338213	-
ENSG00000272432.1	RP3-465N24.6	chr1	25247837	25248321	+
ENSG00000261349.1	RP3-465N24.5	chr1	25266102	25267136	-
ENSG00000187010.17	RHD	chr1	25272393	25330445	+
ENSG00000224183.1	SDHDP6	chr1	25294164	25294643	-
ENSG00000259984.1	RP11-335G20.7	chr1	25336429	25337465	-
ENSG00000183726.9	TMEM50A	chr1	25337917	25362361	+
ENSG00000188672.15	RHCE	chr1	25362249	25430192	-
ENSG00000238084.4	RP3-469D22.1	chr1	25398721	25399198	+
ENSG00000204178.8	TMEM57	chr1	25430858	25500209	+
ENSG00000157978.10	LDLRAP1	chr1	25543580	25568886	+
ENSG00000225643.1	RP11-70P17.1	chr1	25581478	25590356	+
ENSG00000117643.13	MAN1C1	chr1	25617468	25786207	+
ENSG00000233478.1	RP1-187B23.1	chr1	25644544	25659111	-
ENSG00000162430.15	SEPN1	chr1	25800176	25818224	+
ENSG00000255054.3	RP1-317E23.6	chr1	25811470	25823744	+
ENSG00000228172.4	RP1-317E23.3	chr1	25816749	25820797	-
ENSG00000117640.16	MTFR1L	chr1	25818640	25832942	+
ENSG00000272478.1	RP1-317E23.7	chr1	25831913	25832134	-
ENSG00000127423.9	AUNIP	chr1	25831913	25859458	-
ENSG00000236528.1	RP1-125I3.2	chr1	25859613	25863420	+
ENSG00000182749.5	PAQR7	chr1	25861210	25871253	-
ENSG00000207302.1	Y_RNA	chr1	25877496	25877605	+
ENSG00000117632.19	STMN1	chr1	25884181	25906991	-
ENSG00000229786.1	SNRPFP2	chr1	25887360	25887610	+
ENSG00000223624.1	RP1-125I3.4	chr1	25888970	25889109	+
ENSG00000264021.1	MIR3917	chr1	25906362	25906454	-
ENSG00000266763.1	AL033528.1	chr1	25911749	25911822	+
ENSG00000158006.12	PAFAH2	chr1	25959767	25998157	-
ENSG00000207237.1	RNU6-110P	chr1	25964197	25964300	+
ENSG00000252190.1	SCARNA17	chr1	26006006	26006130	+
ENSG00000252691.1	SCARNA18	chr1	26006216	26006299	+
ENSG00000158008.8	EXTL1	chr1	26019884	26036464	+
ENSG00000158014.13	SLC30A2	chr1	26037252	26046133	-
ENSG00000158022.6	TRIM63	chr1	26051304	26068436	-
ENSG00000265320.1	AL391650.1	chr1	26071578	26071677	+
ENSG00000175087.8	PDIK1L	chr1	26111165	26125543	+
ENSG00000197245.4	FAM110D	chr1	26159020	26162628	+
ENSG00000142684.7	ZNF593	chr1	26169871	26172060	+
ENSG00000236782.4	RP11-96L14.7	chr1	26169947	26171821	-
ENSG00000142675.16	CNKSR1	chr1	26177403	26189886	+
ENSG00000188782.6	CATSPER4	chr1	26190561	26202968	+
ENSG00000236155.5	RP11-231P20.2	chr1	26209741	26229840	+
ENSG00000278572.1	RP11-231P20.6	chr1	26218581	26220476	-
ENSG00000130695.12	CEP85	chr1	26234153	26279038	+
ENSG00000270733.1	RP11-231P20.5	chr1	26263041	26263398	-
ENSG00000142669.12	SH3BGRL3	chr1	26279176	26281522	+
ENSG00000158062.19	UBXN11	chr1	26281328	26318363	-
ENSG00000169442.7	CD52	chr1	26317957	26320523	+
ENSG00000176092.12	AIM1L	chr1	26321859	26354130	-
ENSG00000225854.2	RP11-569G9.7	chr1	26326688	26327033	+
ENSG00000176083.16	ZNF683	chr1	26361634	26374522	-
ENSG00000131914.9	LIN28A	chr1	26410778	26429722	+
ENSG00000117682.15	DHDDS	chr1	26432282	26471294	+
ENSG00000223583.1	RP3-476K8.4	chr1	26454653	26455187	-
ENSG00000225891.1	RP3-476K8.3	chr1	26462756	26467282	-
ENSG00000198830.9	HMGN2	chr1	26472450	26475972	+
ENSG00000224129.1	DPPA2P2	chr1	26519354	26520250	-
ENSG00000117676.12	RPS6KA1	chr1	26529761	26575030	+
ENSG00000238705.1	MIR1976	chr1	26554542	26554593	+
ENSG00000243905.3	RN7SL679P	chr1	26593243	26593546	-
ENSG00000252802.1	Y_RNA	chr1	26593940	26594041	-
ENSG00000252429.2	RNU7-29P	chr1	26602369	26602432	-
ENSG00000229247.2	RP11-492M19.3	chr1	26640377	26640614	-
ENSG00000238316.1	snoU13	chr1	26642286	26642389	-
ENSG00000235069.2	RP4-785J1.1	chr1	26647447	26647681	+
ENSG00000260063.1	RP5-968P14.2	chr1	26692132	26694131	-
ENSG00000117713.16	ARID1A	chr1	26696033	26782104	+
ENSG00000060642.9	PIGV	chr1	26787472	26798398	+
ENSG00000241188.3	RN7SL165P	chr1	26814822	26815112	+
ENSG00000204160.10	ZDHHC18	chr1	26826710	26857602	+
ENSG00000175793.11	SFN	chr1	26863138	26864457	+
ENSG00000142751.13	GPN2	chr1	26876133	26890297	-
ENSG00000226698.1	RP1-50O24.6	chr1	26876133	26878245	+
ENSG00000198746.11	GPATCH3	chr1	26890488	26900466	-
ENSG00000090273.12	NUDC	chr1	26900238	26946862	+
ENSG00000131910.4	NR0B2	chr1	26911489	26913966	-
ENSG00000175707.8	KDF1	chr1	26949562	26960406	-
ENSG00000172746.6	RP11-344H11.4	chr1	26980165	26980975	+
ENSG00000224064.1	RP11-344H11.5	chr1	26983628	26984024	+
ENSG00000225294.1	OSTCP2	chr1	26985897	26986340	-
ENSG00000253368.3	TRNP1	chr1	26993707	27000898	+
ENSG00000158246.7	FAM46B	chr1	27005020	27012836	-
ENSG00000280403.1	FKSG62	chr1	27064991	27065365	-
ENSG00000090020.9	SLC9A1	chr1	27098815	27166981	-
ENSG00000229985.2	RP11-40H20.5	chr1	27176751	27177277	+
ENSG00000214973.3	CHCHD3P3	chr1	27200834	27201473	-
ENSG00000225159.1	NPM1P39	chr1	27206930	27207796	+
ENSG00000225990.2	SNRPEP7	chr1	27211265	27211484	+
ENSG00000224311.1	RP11-40H20.4	chr1	27229106	27234352	-
ENSG00000142784.14	WDTC1	chr1	27234516	27308633	+
ENSG00000252098.1	Y_RNA	chr1	27255464	27255567	-
ENSG00000243659.1	RP11-4K3__A.3	chr1	27311240	27311838	+
ENSG00000186501.13	TMEM222	chr1	27322145	27336400	+
ENSG00000206888.1	RNU6-48P	chr1	27325219	27325325	+
ENSG00000241547.1	RP11-4K3__A.5	chr1	27325329	27325796	+
ENSG00000281023.1	FO393419.1	chr1	27325470	27325553	+
ENSG00000142765.16	SYTL1	chr1	27342020	27353937	+
ENSG00000142733.13	MAP3K6	chr1	27355184	27366892	-
ENSG00000142748.11	FCN3	chr1	27369112	27374824	-
ENSG00000174950.9	CD164L2	chr1	27379176	27383380	-
ENSG00000231207.1	RP1-144C9.2	chr1	27389468	27390145	+
ENSG00000181773.6	GPR3	chr1	27392644	27395814	+
ENSG00000158195.9	WASF2	chr1	27404226	27490158	-
ENSG00000241169.1	RP4-752I6.1	chr1	27457198	27459582	+
ENSG00000237429.1	RP1-159A19.4	chr1	27525805	27530561	+
ENSG00000126705.12	AHDC1	chr1	27534035	27604431	-
ENSG00000000938.11	FGR	chr1	27612064	27635277	-
ENSG00000235912.1	RP1-159A19.3	chr1	27649419	27649610	+
ENSG00000233975.1	RP11-288L9.1	chr1	27660328	27662722	-
ENSG00000126709.13	IFI6	chr1	27666061	27672218	-
ENSG00000225886.2	RP11-288L9.4	chr1	27669468	27703063	+
ENSG00000206767.1	RNU6-949P	chr1	27675603	27675709	-
ENSG00000226662.2	CHMP1AP1	chr1	27686810	27687471	-
ENSG00000207095.1	RNU6-424P	chr1	27693731	27693835	+
ENSG00000009780.14	FAM76A	chr1	27725979	27763122	+
ENSG00000231344.1	RP3-426I6.2	chr1	27739091	27739439	+
ENSG00000230833.1	RPEP3	chr1	27739954	27740629	+
ENSG00000117758.12	STX12	chr1	27773183	27824452	+
ENSG00000269971.1	RP3-426I6.5	chr1	27773858	27774041	+
ENSG00000276889.1	AL020997.1	chr1	27809701	27809788	+
ENSG00000270031.1	RP3-426I6.6	chr1	27819983	27820341	+
ENSG00000223062.1	RNU6-1245P	chr1	27824538	27824643	+
ENSG00000117751.16	PPP1R8	chr1	27830778	27851676	+
ENSG00000252947.1	SCARNA1	chr1	27834401	27834566	+
ENSG00000278868.1	AL109927.1	chr1	27850574	27850744	-
ENSG00000130775.14	THEMIS2	chr1	27872543	27886685	+
ENSG00000117748.8	RPA2	chr1	27891524	27914746	-
ENSG00000130768.13	SMPDL3B	chr1	27934993	27959157	+
ENSG00000227050.1	RP11-460I13.2	chr1	27938875	27960193	-
ENSG00000158156.7	XKR8	chr1	27959462	27968096	+
ENSG00000158161.14	EYA3	chr1	27970344	28088696	-
ENSG00000238231.2	RP11-460I13.6	chr1	27990158	27990524	-
ENSG00000281570.1	Metazoa_SRP	chr1	28001639	28001894	-
ENSG00000240750.3	RN7SL559P	chr1	28031884	28032180	-
ENSG00000280526.1	AL137792.1	chr1	28091276	28091381	+
ENSG00000228589.3	SPCS2P4	chr1	28095742	28096422	-
ENSG00000228943.1	RP5-1053E7.2	chr1	28109739	28110298	+
ENSG00000214812.3	RP5-1053E7.3	chr1	28120449	28121321	-
ENSG00000253005.1	RNU6-176P	chr1	28142737	28142841	-
ENSG00000169403.10	PTAFR	chr1	28147166	28193936	-
ENSG00000126698.9	DNAJC8	chr1	28199456	28233025	-
ENSG00000130770.16	ATPIF1	chr1	28236109	28246906	+
ENSG00000270605.1	RP5-1092A3.4	chr1	28239509	28241453	-
ENSG00000271398.1	RP5-1092A3.5	chr1	28247144	28247568	+
ENSG00000130766.4	SESN2	chr1	28259527	28282491	+
ENSG00000130772.12	MED18	chr1	28329002	28335967	+
ENSG00000204138.11	PHACTR4	chr1	28369603	28500369	+
ENSG00000206779.1	Y_RNA	chr1	28422555	28422655	-
ENSG00000229820.2	RP1-308E4.1	chr1	28453541	28453934	+
ENSG00000221216.1	RNU6ATAC27P	chr1	28481362	28481480	+
ENSG00000180198.14	RCC1	chr1	28505943	28539300	+
ENSG00000242125.3	SNHG3	chr1	28505980	28510892	+
ENSG00000274266.1	SNORA73A	chr1	28507366	28507571	+
ENSG00000200087.1	SNORA73B	chr1	28508559	28508762	+
ENSG00000231468.2	PRDX3P2	chr1	28526318	28527227	-
ENSG00000279443.1	RP4-669K10.8	chr1	28544460	28546542	+
ENSG00000180098.8	TRNAU1AP	chr1	28553085	28578545	+
ENSG00000197989.12	SNHG12	chr1	28578538	28582983	-
ENSG00000221539.1	SNORD99	chr1	28578749	28578822	-
ENSG00000278274.1	SNORA61	chr1	28579764	28579893	-
ENSG00000273544.1	SNORA44	chr1	28580381	28580512	-
ENSG00000274582.1	SNORA16A	chr1	28580920	28581056	-
ENSG00000280498.1	SNORA16A	chr1	28580920	28581054	-
ENSG00000120656.10	TAF12	chr1	28589323	28643085	-
ENSG00000188060.6	RAB42	chr1	28592200	28595443	+
ENSG00000229388.1	RP11-442N24__B.1	chr1	28643228	28648581	+
ENSG00000274978.1	RNU11	chr1	28648600	28648733	+
ENSG00000270103.3	RNU11	chr1	28648600	28648730	+
ENSG00000162419.11	GMEB1	chr1	28668732	28719353	+
ENSG00000252777.1	SCARNA24	chr1	28689665	28689794	+
ENSG00000198492.13	YTHDF2	chr1	28736621	28769775	+
ENSG00000116329.9	OPRD1	chr1	28812142	28871267	+
ENSG00000233427.1	RP1-212P9.3	chr1	28870483	28877336	-
ENSG00000199756.1	Y_RNA	chr1	28881726	28881835	-
ENSG00000159023.17	EPB41	chr1	28887091	29120046	+
ENSG00000225616.2	RP4-604A21.1	chr1	28982278	28982608	-
ENSG00000206704.1	Y_RNA	chr1	28985710	28985810	+
ENSG00000277958.1	Metazoa_SRP	chr1	29041199	29041480	+
ENSG00000253304.1	TMEM200B	chr1	29119428	29123935	-
ENSG00000225750.1	RP11-242O24.3	chr1	29144494	29146994	-
ENSG00000116350.14	SRSF4	chr1	29147743	29181987	-
ENSG00000277916.1	uc_338	chr1	29171285	29171453	-
ENSG00000116353.14	MECR	chr1	29192873	29230942	-
ENSG00000237934.1	RP11-467D18.2	chr1	29223933	29224816	+
ENSG00000060656.18	PTPRU	chr1	29236516	29326813	+
ENSG00000221550.2	AL645859.1	chr1	29253573	29253672	-
ENSG00000230523.1	RP3-437I16.1	chr1	29329620	29350114	-
ENSG00000266678.1	AL139151.1	chr1	29432481	29432562	+
ENSG00000225011.4	RP11-810H18.1	chr1	29488193	29496893	-
ENSG00000221126.1	AC092265.1	chr1	29644545	29644678	-
ENSG00000228176.1	RP4-656G21.1	chr1	29708851	29709547	-
ENSG00000222787.1	AL645944.1	chr1	29884902	29885005	+
ENSG00000270927.1	RP11-179G8.1	chr1	29904865	29905357	-
ENSG00000233399.2	RP11-111I12.1	chr1	30013952	30037612	-
ENSG00000233372.1	RP5-893G23.1	chr1	30140263	30141607	+
ENSG00000231251.1	RP3-357I16.1	chr1	30226523	30226615	+
ENSG00000236335.1	RP4-591L5.1	chr1	30409560	30411638	-
ENSG00000231949.1	RP4-591L5.2	chr1	30415825	30421108	+
ENSG00000162510.5	MATN1	chr1	30711277	30723587	-
ENSG00000186056.8	MATN1-AS1	chr1	30718504	30726827	+
ENSG00000162511.7	LAPTM5	chr1	30732469	30757820	-
ENSG00000264773.1	MIR4420	chr1	30739156	30739232	-
ENSG00000280823.1	Metazoa_SRP	chr1	30771747	30771987	-
ENSG00000229607.1	RP5-1125N11.1	chr1	30810378	30815553	-
ENSG00000223382.3	RP1-65J11.1	chr1	30824228	30834284	+
ENSG00000222784.1	RN7SKP91	chr1	30843823	30844110	+
ENSG00000235143.1	RP1-65J11.5	chr1	30858158	30860254	+
ENSG00000162512.14	SDC3	chr1	30869467	30908761	-
ENSG00000266210.2	RN7SL371P	chr1	30918469	30918735	-
ENSG00000134644.14	PUM1	chr1	30931506	31065991	-
ENSG00000237329.2	RP11-201O14.1	chr1	31036734	31037240	+
ENSG00000232768.1	RP11-201O14.2	chr1	31050872	31051034	+
ENSG00000215900.4	SEPW1P	chr1	31094987	31095558	-
ENSG00000225142.2	RP11-490K7.1	chr1	31108188	31108623	-
ENSG00000084628.8	NKAIN1	chr1	31179745	31239554	-
ENSG00000060688.11	SNRNP40	chr1	31259568	31296782	-
ENSG00000229447.2	RP11-490K7.4	chr1	31263245	31263681	-
ENSG00000121766.13	ZCCHC17	chr1	31296982	31364953	+
ENSG00000229044.1	RP11-266K22.2	chr1	31333067	31346799	-
ENSG00000121769.6	FABP3	chr1	31365625	31376850	-
ENSG00000168528.10	SERINC2	chr1	31409565	31434680	+
ENSG00000279468.1	AC114494.1	chr1	31428912	31430497	-
ENSG00000215899.3	RP11-439L8.2	chr1	31487589	31488930	-
ENSG00000206981.1	RNU6-40P	chr1	31497577	31497683	-
ENSG00000260386.4	LINC01225	chr1	31500085	31540885	+
ENSG00000265961.1	Y_RNA	chr1	31503631	31503744	-
ENSG00000223907.1	LINC01226	chr1	31518435	31524245	+
ENSG00000260636.1	RP11-439L8.5	chr1	31538044	31540769	+
ENSG00000229167.1	RP11-73M7.1	chr1	31571585	31575573	-
ENSG00000142910.14	TINAGL1	chr1	31576485	31587686	+
ENSG00000121764.10	HCRTR1	chr1	31617686	31632518	+
ENSG00000162517.11	PEF1	chr1	31629862	31644896	-
ENSG00000235790.6	RP11-73M7.6	chr1	31644049	31660162	+
ENSG00000264078.1	RP11-73M7.9	chr1	31644694	31649371	+
ENSG00000084636.16	COL16A1	chr1	31652247	31704319	-
ENSG00000121753.11	BAI2	chr1	31727117	31764893	-
ENSG00000266580.1	MIR4254	chr1	31758660	31758735	-
ENSG00000254545.1	RP11-84A19.3	chr1	31789130	31791322	+
ENSG00000134668.11	SPOCD1	chr1	31790422	31816051	-
ENSG00000203620.2	RP11-84A19.2	chr1	31842019	31855568	-
ENSG00000269967.1	RP11-84A19.4	chr1	31851913	31921841	-
ENSG00000184007.16	PTP4A2	chr1	31906421	31944856	-
ENSG00000281319.1	AL136115.1	chr1	31928144	31928300	-
ENSG00000228634.1	RP4-534N18.2	chr1	31933020	31933975	+
ENSG00000121774.16	KHDRBS1	chr1	32013829	32060850	+
ENSG00000203325.3	RP11-277A4.4	chr1	32052291	32073474	-
ENSG00000121775.16	TMEM39B	chr1	32072031	32102866	+
ENSG00000266203.1	MIR5585	chr1	32086949	32087007	+
ENSG00000276493.1	Metazoa_SRP	chr1	32087523	32087813	-
ENSG00000025800.12	KPNA6	chr1	32108038	32176568	+
ENSG00000250135.1	RP4-622L5.2	chr1	32170733	32176568	+
ENSG00000084652.14	TXLNA	chr1	32179686	32198285	+
ENSG00000160050.13	CCDC28B	chr1	32200386	32205387	+
ENSG00000224066.1	RP4-622L5.7	chr1	32204769	32206814	-
ENSG00000160051.10	IQCC	chr1	32205661	32208687	+
ENSG00000222046.2	DCDC2B	chr1	32209094	32216196	+
ENSG00000160055.18	TMEM234	chr1	32214472	32222359	-
ENSG00000084623.10	EIF3I	chr1	32221928	32231604	+
ENSG00000220785.6	MTMR9LP	chr1	32231658	32241620	-
ENSG00000183615.5	FAM167B	chr1	32247233	32248856	+
ENSG00000182866.15	LCK	chr1	32251239	32286165	+
ENSG00000277617.1	Metazoa_SRP	chr1	32269338	32269597	-
ENSG00000252450.1	Y_RNA	chr1	32286452	32286561	-
ENSG00000116478.10	HDAC1	chr1	32292086	32333635	+
ENSG00000175130.6	MARCKSL1	chr1	32333832	32336379	-
ENSG00000233775.1	RP4-811H24.9	chr1	32349194	32350663	-
ENSG00000162526.6	TSSK3	chr1	32351521	32364312	+
ENSG00000225828.1	FAM229A	chr1	32361270	32364278	-
ENSG00000160058.17	BSDC1	chr1	32365103	32394731	-
ENSG00000224333.1	GAPDHP20	chr1	32402109	32403115	-
ENSG00000270850.1	RP11-395N6.4	chr1	32421979	32422319	+
ENSG00000229259.1	LRRC37A12P	chr1	32423214	32426789	-
ENSG00000263529.2	RN7SL122P	chr1	32457835	32458135	+
ENSG00000254553.1	RP1-27O5.3	chr1	32465057	32600792	+
ENSG00000273274.1	ZBTB8B	chr1	32465069	32496686	+
ENSG00000160062.13	ZBTB8A	chr1	32539427	32605939	+
ENSG00000176261.14	ZBTB8OS	chr1	32600172	32650903	-
ENSG00000200591.1	Y_RNA	chr1	32639951	32640052	+
ENSG00000162521.17	RBBP4	chr1	32651142	32686211	+
ENSG00000162520.13	SYNC	chr1	32680360	32703596	-
ENSG00000224409.1	RP11-114B7.6	chr1	32717734	32725237	-
ENSG00000162522.9	KIAA1522	chr1	32741885	32774970	+
ENSG00000134684.9	YARS	chr1	32775237	32818153	-
ENSG00000116497.16	S100PBP	chr1	32816767	32858879	+
ENSG00000160097.14	FNDC5	chr1	32862268	32872482	-
ENSG00000121905.8	HPCA	chr1	32885994	32898441	+
ENSG00000121900.17	TMEM54	chr1	32894594	32901438	-
ENSG00000116514.15	RNF19B	chr1	32936445	32964685	-
ENSG00000278966.1	FKSG48	chr1	32973667	32974041	+
ENSG00000217644.5	RP4-803A2.1	chr1	32979947	32980472	+
ENSG00000239670.1	RP4-803A2.2	chr1	32986952	32988233	+
ENSG00000236065.2	RP1-117O3.2	chr1	32987075	33032469	+
ENSG00000004455.15	AK2	chr1	33007940	33080996	-
ENSG00000276645.1	Metazoa_SRP	chr1	33029232	33029576	-
ENSG00000142920.15	AZIN2	chr1	33081104	33120530	+
ENSG00000278997.1	RP11-131M11.2	chr1	33141871	33143230	-
ENSG00000116525.12	TRIM62	chr1	33145402	33182059	-
ENSG00000279179.1	RP11-131M11.3	chr1	33162851	33166298	+
ENSG00000160094.13	ZNF362	chr1	33256545	33300719	+
ENSG00000270115.1	RP11-415J8.7	chr1	33261212	33261680	+
ENSG00000184389.9	A3GALT2	chr1	33306766	33321098	-
ENSG00000225313.4	RP11-415J8.3	chr1	33307348	33349245	+
ENSG00000134686.15	PHC2	chr1	33323623	33431052	-
ENSG00000266239.2	AL513327.1	chr1	33332431	33332541	-
ENSG00000222112.1	RN7SKP16	chr1	33336566	33336864	-
ENSG00000233246.1	RP11-415J8.5	chr1	33350352	33363245	+
ENSG00000221225.1	AL138837.1	chr1	33442025	33442111	-
ENSG00000234512.1	TLR12P	chr1	33466249	33468954	+
ENSG00000121903.13	ZSCAN20	chr1	33472645	33496507	+
ENSG00000235907.2	RP4-580O19.2	chr1	33512008	33512743	-
ENSG00000121904.16	CSMD2	chr1	33513999	34165842	-
ENSG00000280715.1	AL161643.1	chr1	33732499	33732635	-
ENSG00000227000.2	HSPD1P14	chr1	33838523	33840140	+
ENSG00000176256.9	HMGB4	chr1	33860475	33864791	+
ENSG00000231163.4	CSMD2-AS1	chr1	33868953	33885458	+
ENSG00000201148.1	RNA5SP42	chr1	34112949	34113063	+
ENSG00000142698.13	C1orf94	chr1	34166883	34219131	+
ENSG00000221053.1	AC115286.1	chr1	34175866	34175949	-
ENSG00000270241.1	RP4-657M3.2	chr1	34276859	34277292	-
ENSG00000207941.1	MIR552	chr1	34669599	34669694	-
ENSG00000163866.8	SMIM12	chr1	34712737	34859816	-
ENSG00000189280.3	GJB5	chr1	34755047	34758512	+
ENSG00000189433.5	GJB4	chr1	34759741	34763724	+
ENSG00000255811.1	RP1-34M23.5	chr1	34761426	34788097	-
ENSG00000216162.1	AL121988.1	chr1	34778561	34778644	-
ENSG00000188910.7	GJB3	chr1	34781189	34786369	+
ENSG00000187513.8	GJA4	chr1	34792998	34795747	+
ENSG00000230163.1	RP5-997D16.2	chr1	34850694	34851555	+
ENSG00000116544.10	DLGAP3	chr1	34865436	34929585	-
ENSG00000241014.1	RP11-244H3.1	chr1	34974356	34985313	-
ENSG00000271741.1	RP11-244H3.4	chr1	34981533	35031741	-
ENSG00000243749.1	ZMYM6NB	chr1	34981535	34985353	-
ENSG00000163867.15	ZMYM6	chr1	34986165	35031968	-
ENSG00000233940.1	RP11-248I9.2	chr1	35053468	35059271	+
ENSG00000197056.8	ZMYM1	chr1	35059786	35115859	+
ENSG00000228348.1	EFCAB14P1	chr1	35122022	35122484	+
ENSG00000116560.9	SFPQ	chr1	35176378	35193148	-
ENSG00000201868.1	Y_RNA	chr1	35195969	35196062	+
ENSG00000146463.10	ZMYM4	chr1	35268967	35422058	+
ENSG00000240374.3	RN7SL503P	chr1	35292196	35292498	-
ENSG00000201542.1	SNORA62	chr1	35310274	35310425	+
ENSG00000229994.1	RPL5P4	chr1	35350722	35351607	+
ENSG00000227409.1	ZMYM4-AS1	chr1	35358822	35366077	-
ENSG00000278702.1	Metazoa_SRP	chr1	35399997	35400319	+
ENSG00000142687.16	KIAA0319L	chr1	35433490	35557950	-
ENSG00000236274.1	RP4-728D4.3	chr1	35509742	35511438	+
ENSG00000020129.14	NCDN	chr1	35557473	35567274	+
ENSG00000239636.1	RP4-728D4.2	chr1	35569813	35577729	-
ENSG00000116819.6	TFAP2E	chr1	35573370	35595328	+
ENSG00000126067.10	PSMB2	chr1	35599544	35641844	-
ENSG00000142686.7	C1orf216	chr1	35713875	35719472	-
ENSG00000092853.12	CLSPN	chr1	35720218	35769967	-
ENSG00000232335.1	RP11-435D7.3	chr1	35739389	35743576	+
ENSG00000134698.10	AGO4	chr1	35808172	35857890	+
ENSG00000092847.9	AGO1	chr1	35869808	35929610	+
ENSG00000271164.1	RP4-789D17.4	chr1	35873270	35873752	-
ENSG00000280133.1	RP4-789D17.3	chr1	35925832	35929610	+
ENSG00000271914.1	RP4-789D17.5	chr1	35929720	35930115	-
ENSG00000126070.17	AGO3	chr1	35930718	36072500	+
ENSG00000271554.1	RP4-665N4.8	chr1	35992109	36013630	-
ENSG00000232862.4	RP4-665N4.4	chr1	36080066	36082322	-
ENSG00000092850.10	TEKT2	chr1	36084075	36088275	+
ENSG00000116863.10	ADPRHL2	chr1	36088875	36093932	+
ENSG00000171812.9	COL8A2	chr1	36095236	36125220	-
ENSG00000054116.10	TRAPPC3	chr1	36136570	36156053	-
ENSG00000116871.14	MAP7D1	chr1	36155579	36180849	+
ENSG00000264592.2	RN7SL131P	chr1	36191915	36192170	+
ENSG00000054118.12	THRAP3	chr1	36224416	36305357	+
ENSG00000231849.1	UBE2V2P4	chr1	36241898	36242156	-
ENSG00000278491.1	AL360074.1	chr1	36256467	36256559	+
ENSG00000214193.8	SH3D21	chr1	36306387	36324886	+
ENSG00000142694.6	EVA1B	chr1	36322031	36324154	-
ENSG00000116883.8	RP11-268J15.5	chr1	36323734	36329221	+
ENSG00000196182.9	STK40	chr1	36339624	36385896	-
ENSG00000181817.5	LSM10	chr1	36391238	36397892	-
ENSG00000222821.1	RNU4-27P	chr1	36402721	36402859	-
ENSG00000116885.17	OSCP1	chr1	36415827	36450451	-
ENSG00000201448.1	SNORA63	chr1	36418450	36418578	-
ENSG00000116898.10	MRPS15	chr1	36455718	36464437	-
ENSG00000119535.16	CSF3R	chr1	36466043	36483278	-
ENSG00000230214.1	FTLP18	chr1	36630335	36630857	+
ENSG00000281218.1	AL080286.1	chr1	36630807	36630885	-
ENSG00000234481.1	RP4-614N24.1	chr1	36773140	36775768	+
ENSG00000163873.8	GRIK3	chr1	36795527	37034129	-
ENSG00000280570.1	AC117945.1	chr1	36909316	36909416	-
ENSG00000264698.1	MIR4255	chr1	37161563	37161634	+
ENSG00000207328.1	RNU6-636P	chr1	37203610	37203716	+
ENSG00000223944.1	RP5-1180C18.1	chr1	37262739	37325100	-
ENSG00000252368.1	RNA5SP43	chr1	37264677	37264786	-
ENSG00000230451.2	RPS29P6	chr1	37330852	37330996	+
ENSG00000233621.1	LINC01137	chr1	37454879	37474411	-
ENSG00000163874.8	ZC3H12A	chr1	37474552	37484379	+
ENSG00000278228.1	MIR6732	chr1	37480230	37480289	+
ENSG00000163875.14	MEAF6	chr1	37492575	37514774	-
ENSG00000263675.1	MIR5581	chr1	37500935	37500994	-
ENSG00000163877.9	SNIP1	chr1	37534449	37554302	-
ENSG00000232273.1	FTH1P1	chr1	37544763	37545294	+
ENSG00000237749.4	RP3-423B22.5	chr1	37556247	37556499	+
ENSG00000163879.10	DNALI1	chr1	37556919	37566857	+
ENSG00000134697.11	GNL2	chr1	37566816	37595935	-
ENSG00000169218.12	RSPO1	chr1	37611350	37634923	-
ENSG00000116922.13	C1orf109	chr1	37681570	37692249	-
ENSG00000134690.9	CDCA8	chr1	37692418	37709719	+
ENSG00000183317.15	EPHA10	chr1	37713880	37765133	-
ENSG00000200421.1	Y_RNA	chr1	37737955	37738054	-
ENSG00000214141.4	ACTN4P2	chr1	37776670	37779418	+
ENSG00000227416.2	RP11-109P14.2	chr1	37782457	37782885	-
ENSG00000185090.13	MANEAL	chr1	37793802	37801137	+
ENSG00000233728.1	RP11-109P14.9	chr1	37799720	37800879	-
ENSG00000196449.3	YRDC	chr1	37802944	37808185	-
ENSG00000197982.13	C1orf122	chr1	37806979	37809454	+
ENSG00000188786.9	MTF1	chr1	37809567	37859620	-
ENSG00000235673.1	RP11-109P14.8	chr1	37840986	37841676	+
ENSG00000230955.1	RP11-109P14.10	chr1	37860697	37861580	+
ENSG00000204084.11	INPP5B	chr1	37860697	37947057	-
ENSG00000252448.1	SNORA63	chr1	37884237	37884317	+
ENSG00000222282.1	RNU6-584P	chr1	37885023	37885117	+
ENSG00000277168.1	Metazoa_SRP	chr1	37953508	37953780	+
ENSG00000183431.10	SF3A3	chr1	37956975	37990921	-
ENSG00000212541.1	RNU6-510P	chr1	37991462	37991569	+
ENSG00000183386.8	FHL3	chr1	37996770	38005606	-
ENSG00000183520.10	UTP11L	chr1	38009258	38024824	+
ENSG00000185668.6	POU3F1	chr1	38043827	38046794	-
ENSG00000224592.4	RP5-884C9.2	chr1	38047314	38119025	+
ENSG00000223589.2	RP5-884C9.3	chr1	38080572	38080911	-
ENSG00000265596.1	MIR3659	chr1	38089231	38089329	+
ENSG00000237290.1	LINC01343	chr1	38209034	38214767	-
ENSG00000275350.1	RP11-329N22.2	chr1	38383838	38384422	-
ENSG00000200796.1	RNU6-753P	chr1	38396659	38396765	+
ENSG00000238063.1	RP11-329N22.1	chr1	38475196	38476484	+
ENSG00000215895.4	RP11-334L9.1	chr1	38708931	38710890	+
ENSG00000116954.7	RRAGC	chr1	38838198	38859823	-
ENSG00000273637.1	RP5-864K19.7	chr1	38839333	38874494	-
ENSG00000228436.2	RP5-864K19.4	chr1	38860000	38919396	+
ENSG00000214114.7	MYCBP	chr1	38862964	38874105	-
ENSG00000274944.3	RP5-864K19.6	chr1	38864501	38881617	-
ENSG00000131233.9	GJA9	chr1	38874451	38881587	-
ENSG00000158315.9	RHBDL2	chr1	38885807	38941799	-
ENSG00000199963.1	RNU6-605P	chr1	38926870	38926977	+
ENSG00000207466.1	Y_RNA	chr1	38950825	38950925	-
ENSG00000235549.1	EIF1P2	chr1	38958275	38958925	-
ENSG00000174574.14	AKIRIN1	chr1	38991223	39006059	+
ENSG00000168653.9	NDUFS5	chr1	39026318	39034636	+
ENSG00000127603.22	MACF1	chr1	39081316	39487177	+
ENSG00000206654.1	RNU6-608P	chr1	39120940	39121043	-
ENSG00000222378.1	RNA5SP44	chr1	39154164	39154296	-
ENSG00000270040.1	RP11-416A14.1	chr1	39206512	39206957	+
ENSG00000226438.1	RP11-420K8.1	chr1	39249838	39257649	-
ENSG00000217897.2	HSPE1P8	chr1	39304294	39304898	-
ENSG00000183682.7	BMP8A	chr1	39491646	39525935	+
ENSG00000237624.1	OXCT2P1	chr1	39514956	39516490	+
ENSG00000182109.6	RP11-69E11.4	chr1	39522280	39546187	-
ENSG00000243970.1	PPIEL	chr1	39531838	39558707	-
ENSG00000090621.12	PABPC4	chr1	39560816	39576790	-
ENSG00000228060.1	RP11-69E11.8	chr1	39565160	39573203	+
ENSG00000201457.1	SNORA55	chr1	39567374	39567508	-
ENSG00000163909.7	HEYL	chr1	39624153	39639945	-
ENSG00000225903.1	RP1-144F13.3	chr1	39633416	39633903	+
ENSG00000116981.3	NT5C1A	chr1	39659121	39672038	-
ENSG00000116983.11	HPCAL4	chr1	39678648	39691689	-
ENSG00000084072.15	PPIE	chr1	39692182	39763914	+
ENSG00000225333.6	RP1-144F13.4	chr1	39718028	39718595	+
ENSG00000252413.1	RNU7-121P	chr1	39723566	39723627	-
ENSG00000116985.9	BMP8B	chr1	39757182	39788861	-
ENSG00000198754.5	OXCT2	chr1	39769523	39771348	-
ENSG00000261798.1	RP1-118J21.25	chr1	39788976	39790171	+
ENSG00000229213.1	RP1-118J21.24	chr1	39795843	39795996	-
ENSG00000043514.14	TRIT1	chr1	39841022	39883511	-
ENSG00000202222.1	Y_RNA	chr1	39881566	39881678	-
ENSG00000116990.10	MYCL	chr1	39895426	39902256	-
ENSG00000236546.1	RP1-118J21.5	chr1	39897745	39899098	+
ENSG00000207356.1	Y_RNA	chr1	39944890	39944998	-
ENSG00000168389.16	MFSD2A	chr1	39955112	39969968	+
ENSG00000228477.1	RP3-342P20.2	chr1	39962680	39963404	+
ENSG00000131236.15	CAP1	chr1	40040233	40072649	+
ENSG00000131238.15	PPT1	chr1	40072705	40097703	-
ENSG00000226745.2	RP11-115D7.3	chr1	40132764	40133448	+
ENSG00000117000.8	RLF	chr1	40161373	40240921	+
ENSG00000207508.1	RNU6-1237P	chr1	40177843	40177949	+
ENSG00000188800.5	TMCO2	chr1	40245947	40251691	+
ENSG00000259943.1	RP1-39G22.7	chr1	40256427	40257967	-
ENSG00000084073.7	ZMPSTE24	chr1	40258107	40294184	+
ENSG00000231296.1	RP1-39G22.4	chr1	40262672	40262984	-
ENSG00000049089.12	COL9A2	chr1	40300487	40317816	-
ENSG00000227311.3	RP1-228H13.1	chr1	40333078	40333557	-
ENSG00000084070.10	SMAP2	chr1	40344850	40423326	+
ENSG00000213172.3	RP1-228H13.2	chr1	40364766	40365183	+
ENSG00000187801.13	ZFP69B	chr1	40450102	40463718	+
ENSG00000260920.2	RP1-228H13.5	chr1	40464319	40466767	+
ENSG00000279667.1	RP11-656D10.7	chr1	40473055	40474059	+
ENSG00000187815.8	ZFP69	chr1	40477215	40496343	+
ENSG00000238287.1	RP11-656D10.3	chr1	40493157	40508661	-
ENSG00000164002.10	EXO5	chr1	40508741	40516556	+
ENSG00000227278.1	RP11-656D10.5	chr1	40514461	40515057	-
ENSG00000238186.1	RP11-656D10.6	chr1	40515754	40517174	-
ENSG00000117010.14	ZNF684	chr1	40531561	40548169	+
ENSG00000236505.1	RP1-63P18.2	chr1	40563534	40563659	+
ENSG00000233910.1	GTF2F2P2	chr1	40593633	40594353	-
ENSG00000117016.8	RIMS3	chr1	40620679	40665657	-
ENSG00000237899.1	RP4-739H11.3	chr1	40669089	40687588	-
ENSG00000272145.1	NFYC-AS1	chr1	40690380	40692066	-
ENSG00000066136.18	NFYC	chr1	40691570	40771603	+
ENSG00000198974.2	MIR30E	chr1	40754351	40754463	+
ENSG00000207962.1	MIR30C1	chr1	40757284	40757372	+
ENSG00000117013.13	KCNQ4	chr1	40784012	40840452	+
ENSG00000264582.2	RN7SL326P	chr1	40804846	40805141	+
ENSG00000179862.6	CITED4	chr1	40861051	40862366	-
ENSG00000229528.1	RP5-1066H13.4	chr1	40863914	40876670	+
ENSG00000228940.1	RP11-348A7.1	chr1	40938104	40939763	-
ENSG00000273910.1	AL391730.1	chr1	40939661	40939767	+
ENSG00000233118.2	UBE2V1P8	chr1	40942251	40942515	-
ENSG00000171793.12	CTPS1	chr1	40979335	41012565	+
ENSG00000281712.1	AL391730.2	chr1	40984853	40984919	-
ENSG00000281207.1	SLFNL1-AS1	chr1	41014590	41043890	+
ENSG00000171790.14	SLFNL1	chr1	41015597	41023237	-
ENSG00000010803.15	SCMH1	chr1	41027200	41242154	-
ENSG00000215893.3	RP4-635E8.1	chr1	41098638	41099136	+
ENSG00000235358.1	RP11-399E6.1	chr1	41242373	41284861	+
ENSG00000213987.4	RP11-399E6.2	chr1	41264550	41264862	-
ENSG00000281479.1	AC093151.2	chr1	41332111	41332244	+
ENSG00000204060.5	FOXO6	chr1	41361922	41383590	+
ENSG00000229901.1	RP11-399E6.4	chr1	41375004	41375669	-
ENSG00000252563.1	RNA5SP45	chr1	41466937	41467028	-
ENSG00000127129.8	EDN2	chr1	41478775	41484673	-
ENSG00000127124.12	HIVEP3	chr1	41506365	42035925	-
ENSG00000230881.1	RP11-486B10.3	chr1	41535443	41535868	+
ENSG00000230638.4	RP11-486B10.4	chr1	41542069	41544310	+
ENSG00000264896.1	AL451006.1	chr1	41759141	41759227	+
ENSG00000227538.1	HNRNPFP1	chr1	42040597	42041729	+
ENSG00000228776.2	RP11-319C21.1	chr1	42140635	42141391	+
ENSG00000044012.3	GUCA2B	chr1	42153421	42155824	+
ENSG00000197273.3	GUCA2A	chr1	42162691	42164718	-
ENSG00000198815.7	FOXJ3	chr1	42176539	42335877	-
ENSG00000227527.2	RP11-223A3.1	chr1	42335386	42338376	-
ENSG00000177181.13	RIMKLA	chr1	42380795	42422578	+
ENSG00000235002.1	RP11-157D18.2	chr1	42412398	42412794	-
ENSG00000066185.11	ZMYND12	chr1	42430329	42456267	-
ENSG00000127125.8	PPCS	chr1	42456117	42473385	+
ENSG00000186409.13	CCDC30	chr1	42463330	42654664	+
ENSG00000230116.1	RP11-163G10.2	chr1	42491739	42492493	+
ENSG00000236876.3	TMSB4XP1	chr1	42500205	42500339	-
ENSG00000200254.1	RNU6-536P	chr1	42569033	42569139	+
ENSG00000236180.2	RP11-163G10.4	chr1	42570970	42571390	+
ENSG00000171960.9	PPIH	chr1	42658425	42676758	+
ENSG00000234917.2	RP5-994D16.3	chr1	42678735	42681659	+
ENSG00000065978.16	YBX1	chr1	42682427	42702349	+
ENSG00000164007.9	CLDN19	chr1	42733093	42740254	-
ENSG00000117385.14	P3H1	chr1	42746335	42767084	-
ENSG00000164008.12	C1orf50	chr1	42767269	42794493	+
ENSG00000228452.1	RP5-994D16.9	chr1	42775813	42776790	-
ENSG00000274386.3	RP5-994D16.11	chr1	42787990	42798230	+
ENSG00000177868.10	CCDC23	chr1	42807052	42817252	-
ENSG00000164010.12	ERMAP	chr1	42817124	42844989	+
ENSG00000228192.6	RP11-342M1.3	chr1	42834681	42846422	-
ENSG00000164011.16	ZNF691	chr1	42846573	42852477	+
ENSG00000233708.1	RP11-342M1.7	chr1	42886597	42888767	-
ENSG00000237090.1	RP11-342M1.6	chr1	42891094	42892430	-
ENSG00000225099.1	ATP6V1E1P1	chr1	42903232	42903912	+
ENSG00000117394.18	SLC2A1	chr1	42925375	42959173	-
ENSG00000227533.4	SLC2A1-AS1	chr1	42959049	42983358	+
ENSG00000207256.1	RNU6-880P	chr1	42991438	42991544	+
ENSG00000277513.1	RP3-393B19.1	chr1	43104086	43104497	+
ENSG00000186973.9	FAM183A	chr1	43145153	43156396	+
ENSG00000117395.9	EBNA1BP2	chr1	43164175	43270936	-
ENSG00000243710.6	CFAP57	chr1	43172149	43254358	+
ENSG00000199240.1	RNA5SP46	chr1	43196417	43196536	+
ENSG00000179178.9	TMEM125	chr1	43269994	43274002	+
ENSG00000253313.4	C1orf210	chr1	43281883	43285617	-
ENSG00000066056.12	TIE1	chr1	43300993	43323108	+
ENSG00000117400.13	MPL	chr1	43337807	43352772	+
ENSG00000234694.1	RP1-92O14.3	chr1	43354684	43358658	-
ENSG00000117399.12	CDC20	chr1	43358955	43363203	+
ENSG00000066322.11	ELOVL1	chr1	43363397	43368074	-
ENSG00000277622.1	MIR6734	chr1	43364648	43364715	-
ENSG00000159479.15	MED8	chr1	43383917	43389808	-
ENSG00000229431.1	RP1-92O14.6	chr1	43385113	43389155	+
ENSG00000198198.12	SZT2	chr1	43389882	43452650	+
ENSG00000229372.1	SZT2-AS1	chr1	43447776	43448644	-
ENSG00000274975.1	MIR6735	chr1	43448539	43448611	+
ENSG00000178922.15	HYI	chr1	43451003	43453989	-
ENSG00000229348.1	HYI-AS1	chr1	43453927	43456995	+
ENSG00000142949.15	PTPRF	chr1	43525187	43623666	+
ENSG00000066135.11	KDM4A	chr1	43650158	43705515	+
ENSG00000236200.4	KDM4A-AS1	chr1	43699765	43708138	-
ENSG00000126091.18	ST3GAL3	chr1	43705824	43931165	+
ENSG00000229444.1	RP11-184I16.4	chr1	43709392	43727343	-
ENSG00000233674.2	RP11-184I16.3	chr1	43743471	43743741	+
ENSG00000224751.2	SHMT1P1	chr1	43850300	43851611	-
ENSG00000117407.15	ARTN	chr1	43933320	43937241	+
ENSG00000237950.1	RP11-7O11.3	chr1	43944370	43946551	-
ENSG00000117408.9	IPO13	chr1	43946939	43968022	+
ENSG00000132768.12	DPH2	chr1	43970000	43973369	+
ENSG00000117410.12	ATP6V0B	chr1	43974487	43978295	+
ENSG00000117411.15	B4GALT2	chr1	43978943	43991170	+
ENSG00000159214.11	CCDC24	chr1	43991359	43996528	+
ENSG00000196517.10	SLC6A9	chr1	43991500	44031467	-
ENSG00000230615.5	RP5-1198O20.4	chr1	44030443	44115913	+
ENSG00000227163.2	RP5-1198O20.5	chr1	44087958	44088477	-
ENSG00000271647.1	KRT8P47	chr1	44103306	44104703	-
ENSG00000281534.1	AL139220.1	chr1	44103945	44104079	+
ENSG00000239560.3	RN7SL479P	chr1	44117098	44117397	-
ENSG00000171872.4	KLF17	chr1	44118850	44135140	+
ENSG00000233514.1	RP11-570P14.1	chr1	44122153	44122512	-
ENSG00000239275.1	RP4-675G8.2	chr1	44137842	44138813	-
ENSG00000226804.4	RP4-675G8.3	chr1	44150594	44151753	-
ENSG00000200171.1	Y_RNA	chr1	44153385	44153480	-
ENSG00000238037.1	OOSP1P1	chr1	44155028	44155301	-
ENSG00000227994.1	RP5-891H21.1	chr1	44172506	44172719	-
ENSG00000271329.1	RP5-891H21.5	chr1	44187943	44189049	-
ENSG00000178028.12	DMAP1	chr1	44213455	44220681	+
ENSG00000117419.13	ERI3	chr1	44221070	44355260	-
ENSG00000233602.1	ERI3-IT1	chr1	44243408	44244273	-
ENSG00000252146.1	AL390776.1	chr1	44333105	44333178	-
ENSG00000199385.1	RNU6-369P	chr1	44390722	44390823	+
ENSG00000187147.16	RNF220	chr1	44405194	44651724	+
ENSG00000263381.1	MIR5584	chr1	44545493	44545552	+
ENSG00000126106.12	TMEM53	chr1	44635238	44674555	-
ENSG00000198520.9	C1orf228	chr1	44674692	44725591	+
ENSG00000199377.1	RNU5F-1	chr1	44721786	44721902	-
ENSG00000200169.1	RNU5D-1	chr1	44731055	44731170	-
ENSG00000142945.11	KIF2C	chr1	44739818	44767767	+
ENSG00000225721.4	RP11-269F19.2	chr1	44759037	44775810	-
ENSG00000142937.10	RPS8	chr1	44775251	44778779	+
ENSG00000264294.1	SNORD55	chr1	44775864	44775943	+
ENSG00000200913.1	SNORD46	chr1	44776490	44776593	+
ENSG00000202031.1	SNORD38A	chr1	44777843	44777912	+
ENSG00000281859.1	SNORD38B	chr1	44778390	44778458	+
ENSG00000207421.1	SNORD38B	chr1	44778390	44778456	+
ENSG00000234093.3	RPS15AP11	chr1	44780331	44780715	-
ENSG00000142959.4	BEST4	chr1	44783585	44787705	-
ENSG00000173846.11	PLK3	chr1	44800225	44805990	+
ENSG00000188396.3	TCTEX1D4	chr1	44805913	44806675	-
ENSG00000222009.7	BTBD19	chr1	44808482	44815585	+
ENSG00000117425.12	PTCH2	chr1	44819844	44843063	-
ENSG00000202444.1	RNU5E-6P	chr1	44819883	44819997	-
ENSG00000226499.1	RP5-882O7.1	chr1	44843921	44844082	-
ENSG00000070785.15	EIF2B3	chr1	44850522	44986722	-
ENSG00000266294.1	AL136380.1	chr1	44913068	44913172	-
ENSG00000253039.1	RNA5SP47	chr1	44932323	44932431	+
ENSG00000229815.1	CCNB1IP1P1	chr1	44958557	44959395	+
ENSG00000232369.1	RP5-882O7.4	chr1	44988234	44988725	-
ENSG00000268949.1	MRPS17P1	chr1	44988705	44991834	-
ENSG00000126107.13	HECTD3	chr1	45002540	45011329	-
ENSG00000126088.11	UROD	chr1	45012147	45015575	+
ENSG00000162415.6	ZSWIM5	chr1	45016399	45306209	-
ENSG00000234315.1	OSTCP5	chr1	45069977	45070429	-
ENSG00000221707.2	AL592294.1	chr1	45232218	45232307	-
ENSG00000281912.1	LINC01144	chr1	45303910	45305619	+
ENSG00000186603.5	HPDL	chr1	45326905	45328533	+
ENSG00000132781.16	MUTYH	chr1	45329163	45340470	-
ENSG00000132773.10	TOE1	chr1	45339670	45343975	+
ENSG00000070759.15	TESK2	chr1	45343883	45491166	-
ENSG00000236872.1	RP11-291L19.1	chr1	45415020	45415344	+
ENSG00000280670.1	CCDC163P	chr1	45493866	45500079	-
ENSG00000132763.13	MMACHC	chr1	45500053	45513382	+
ENSG00000117450.12	PRDX1	chr1	45511036	45523047	-
ENSG00000234379.1	HMGB1P48	chr1	45530927	45532139	+
ENSG00000117448.12	AKR1A1	chr1	45550543	45570049	+
ENSG00000281133.1	AL355480.3	chr1	45580892	45580996	-
ENSG00000280836.1	AL355480.1	chr1	45581219	45581321	-
ENSG00000132780.15	NASP	chr1	45583846	45618904	+
ENSG00000281112.1	AL355480.2	chr1	45592722	45592814	-
ENSG00000281825.1	AL355480.4	chr1	45605657	45605730	-
ENSG00000159588.13	CCDC17	chr1	45620044	45624057	-
ENSG00000159592.9	GPBP1L1	chr1	45627304	45688113	-
ENSG00000225447.1	RPS15AP10	chr1	45645816	45646197	-
ENSG00000234329.1	RP11-767N6.2	chr1	45651039	45651826	-
ENSG00000159596.6	TMEM69	chr1	45687214	45694443	+
ENSG00000197429.9	IPP	chr1	45694324	45750650	-
ENSG00000230896.1	RP11-767N6.7	chr1	45694684	45697075	-
ENSG00000236111.5	RP11-630I5.1	chr1	45781277	45781957	+
ENSG00000086015.19	MAST2	chr1	45786987	46036124	+
ENSG00000232467.2	TMA16P2	chr1	45846994	45847594	-
ENSG00000117461.13	PIK3R3	chr1	46040140	46133036	-
ENSG00000278139.1	RP4-533D7.6	chr1	46043661	46176488	-
ENSG00000226957.1	RP4-533D7.4	chr1	46046818	46048368	+
ENSG00000233114.2	RP4-533D7.3	chr1	46104950	46105175	+
ENSG00000227857.2	RP4-533D7.5	chr1	46134531	46139081	+
ENSG00000117472.8	TSPAN1	chr1	46175073	46185958	+
ENSG00000250719.1	RP11-322N21.2	chr1	46175486	46176478	-
ENSG00000281129.1	AL672043.1	chr1	46178715	46178821	-
ENSG00000085998.12	POMGNT1	chr1	46188682	46220305	-
ENSG00000171357.5	LURAP1	chr1	46203334	46221261	+
ENSG00000085999.10	RAD54L	chr1	46247688	46278473	+
ENSG00000132128.15	LRRC41	chr1	46261196	46303608	-
ENSG00000173660.10	UQCRH	chr1	46303631	46316776	+
ENSG00000117481.9	NSUN4	chr1	46340177	46365152	+
ENSG00000225779.1	RP4-603I14.3	chr1	46370586	46370955	+
ENSG00000117480.14	FAAH	chr1	46394265	46413848	+
ENSG00000232022.5	FAAHP1	chr1	46432129	46445521	+
ENSG00000273854.1	AL137797.1	chr1	46435525	46435607	-
ENSG00000224863.1	LINC01398	chr1	46446673	46449704	-
ENSG00000225667.1	LINC00505	chr1	46455823	46482475	+
ENSG00000197587.9	DMBX1	chr1	46506996	46514226	+
ENSG00000269956.1	MKNK1-AS1	chr1	46538696	46570255	+
ENSG00000162456.8	KNCN	chr1	46545644	46551527	-
ENSG00000079277.18	MKNK1	chr1	46557408	46616843	-
ENSG00000142961.13	MOB3C	chr1	46607715	46616891	-
ENSG00000123472.11	ATPAF1	chr1	46632737	46673867	-
ENSG00000233647.2	NENFP1	chr1	46665910	46666375	-
ENSG00000186118.8	TEX38	chr1	46668855	46673594	+
ENSG00000228237.4	EFCAB14-AS1	chr1	46674036	46692098	+
ENSG00000159658.9	EFCAB14	chr1	46675159	46719064	-
ENSG00000236476.2	RP11-8J9.5	chr1	46742329	46743133	+
ENSG00000142973.11	CYP4B1	chr1	46757838	46819413	+
ENSG00000154198.13	CYP4Z2P	chr1	46843095	46900437	-
ENSG00000238145.2	RP11-346M5.1	chr1	46891639	46892830	+
ENSG00000187048.11	CYP4A11	chr1	46929177	46941484	-
ENSG00000259832.1	CYP4A26P	chr1	46967679	46967874	-
ENSG00000261196.1	CYP4A43P	chr1	46994382	46994502	-
ENSG00000261593.1	CYP4A27P	chr1	47000898	47001087	-
ENSG00000261290.1	CYP4A44P	chr1	47002995	47003148	-
ENSG00000186377.7	CYP4X1	chr1	47023568	47050751	+
ENSG00000186160.4	CYP4Z1	chr1	47067488	47118319	+
ENSG00000225154.2	RP11-184J23.2	chr1	47074778	47075979	-
ENSG00000225506.2	CYP4A22-AS1	chr1	47096653	47179271	-
ENSG00000162365.10	CYP4A22	chr1	47137435	47149741	+
ENSG00000225514.1	MTND1P34	chr1	47164510	47165920	-
ENSG00000224805.2	LINC00853	chr1	47179250	47180339	+
ENSG00000162366.6	PDZK1IP1	chr1	47183593	47191044	-
ENSG00000162367.10	TAL1	chr1	47216290	47232220	-
ENSG00000226252.1	RP1-18D14.7	chr1	47225797	47230750	+
ENSG00000123473.14	STIL	chr1	47250139	47314147	-
ENSG00000162368.12	CMPK1	chr1	47333797	47378839	+
ENSG00000225762.1	LINC01389	chr1	47380928	47408477	-
ENSG00000186790.5	FOXE3	chr1	47416072	47418052	+
ENSG00000237424.1	FOXD2-AS1	chr1	47432133	47434641	-
ENSG00000186564.5	FOXD2	chr1	47436017	47440691	+
ENSG00000271355.1	RP4-666O22.3	chr1	47483698	47484162	-
ENSG00000229554.2	RPL21P24	chr1	47497894	47498341	-
ENSG00000221346.1	AL356458.1	chr1	47502504	47502639	+
ENSG00000227883.1	ATP6V0E1P4	chr1	47550196	47550753	+
ENSG00000221447.1	AL591415.1	chr1	47621093	47621177	-
ENSG00000227947.1	RP11-543D5.1	chr1	47688463	47703383	+
ENSG00000269113.3	TRABD2B	chr1	47760528	47996895	-
ENSG00000223814.1	RP11-543D5.2	chr1	47761132	47765547	-
ENSG00000225028.1	RP11-330M19.1	chr1	47818066	47820237	+
ENSG00000226133.4	RP4-683M8.2	chr1	48053545	48067201	+
ENSG00000231413.1	RP11-193P11.3	chr1	48078787	48082196	-
ENSG00000237180.1	CYP46A4P	chr1	48089368	48089634	+
ENSG00000242267.5	SKINTL	chr1	48096092	48182428	-
ENSG00000279096.1	AL356289.1	chr1	48102068	48104707	+
ENSG00000223720.1	RP5-1024N4.2	chr1	48205965	48206843	+
ENSG00000117834.11	SLC5A9	chr1	48222685	48248644	+
ENSG00000272491.1	RP5-1024N4.4	chr1	48227888	48229561	-
ENSG00000279214.1	AL109659.1	chr1	48262230	48263179	-
ENSG00000132122.10	SPATA6	chr1	48295372	48472208	-
ENSG00000224986.2	PPP1R8P1	chr1	48325080	48326123	-
ENSG00000206700.1	RNU6-723P	chr1	48344209	48344315	+
ENSG00000235105.1	RP11-329A14.1	chr1	48435967	48437223	+
ENSG00000223175.1	RNU4-61P	chr1	48447936	48448042	+
ENSG00000232514.1	RP11-329A14.2	chr1	48497263	48497736	-
ENSG00000186094.15	AGBL4	chr1	48532855	50023913	-
ENSG00000162373.11	BEND5	chr1	48727523	48776969	-
ENSG00000229846.1	RP11-141A19.1	chr1	49048316	49187585	+
ENSG00000230114.1	RP11-141A19.2	chr1	49257411	49269285	+
ENSG00000225623.1	AGBL4-IT1	chr1	49374201	49472085	-
ENSG00000237478.2	RP5-926E3.1	chr1	49691262	49691523	-
ENSG00000215887.5	ZNF859P	chr1	49841821	49846400	+
ENSG00000221746.1	AL645730.1	chr1	49982215	49982295	+
ENSG00000279324.1	RP11-93G23.2	chr1	49994318	49996218	+
ENSG00000233595.2	MTND2P29	chr1	50017092	50017503	+
ENSG00000162374.15	ELAVL4	chr1	50048014	50203786	+
ENSG00000230828.1	RP11-492I2.1	chr1	50114937	50115282	+
ENSG00000237337.1	RP11-567C20.2	chr1	50174306	50175868	-
ENSG00000233407.1	RP11-567C20.3	chr1	50206084	50223127	-
ENSG00000234080.3	RP11-183G22.1	chr1	50326131	50327007	+
ENSG00000229316.1	HMGB1P45	chr1	50398825	50399773	-
ENSG00000225671.2	FCF1P6	chr1	50405430	50406024	-
ENSG00000142700.10	DMRTA2	chr1	50417550	50423500	-
ENSG00000185104.18	FAF1	chr1	50437028	50960263	-
ENSG00000225767.1	RP5-850O15.3	chr1	50461469	50471150	+
ENSG00000280887.1	Y_RNA	chr1	50499758	50499857	-
ENSG00000207194.1	RNU6-1026P	chr1	50582404	50582511	+
ENSG00000230585.2	PHBP12	chr1	50780340	50781150	+
ENSG00000237130.1	MRPS6P2	chr1	50846468	50846837	+
ENSG00000123080.9	CDKN2C	chr1	50960745	50974633	+
ENSG00000265538.1	MIR4421	chr1	51059837	51059905	+
ENSG00000275816.1	MIR6500	chr1	51060018	51060103	+
ENSG00000204006.7	C1orf185	chr1	51102234	51148086	+
ENSG00000200262.1	Y_RNA	chr1	51107222	51107331	+
ENSG00000213478.2	CFL1P2	chr1	51157788	51158471	-
ENSG00000239101.1	AL162430.1	chr1	51188463	51188551	+
ENSG00000203356.2	LINC01562	chr1	51195095	51235096	-
ENSG00000123091.4	RNF11	chr1	51236271	51273455	+
ENSG00000233406.5	RP11-296A18.5	chr1	51250603	51251472	-
ENSG00000236434.2	RP11-296A18.6	chr1	51264916	51266074	-
ENSG00000085831.14	TTC39A	chr1	51287258	51345116	-
ENSG00000261664.4	TTC39A-AS1	chr1	51329654	51335324	+
ENSG00000085832.15	EPS15	chr1	51354263	51519328	-
ENSG00000232027.2	RP11-275F13.3	chr1	51372270	51373224	+
ENSG00000206595.1	RNU6-877P	chr1	51382308	51382414	+
ENSG00000238140.1	RP11-253A20.1	chr1	51461721	51463416	+
ENSG00000227070.1	RP11-191G24.1	chr1	51518309	51561629	+
ENSG00000252032.1	RNU6-1281P	chr1	51538625	51538729	-
ENSG00000227742.1	CALR4P	chr1	51561866	51594897	-
ENSG00000117859.17	OSBPL9	chr1	51577179	51798427	+
ENSG00000236973.2	GAPDHP51	chr1	51707138	51708137	-
ENSG00000232846.1	SLC25A6P3	chr1	51709062	51709940	+
ENSG00000212624.1	SNORA26	chr1	51724775	51724896	-
ENSG00000078618.18	NRD1	chr1	51789191	51878937	-
ENSG00000266993.3	RP4-657D16.3	chr1	51793934	51799154	+
ENSG00000272175.1	RP4-657D16.6	chr1	51801028	51801307	+
ENSG00000212076.1	MIR761	chr1	51836341	51836410	-
ENSG00000230604.2	TSEN15P2	chr1	51859778	51860135	+
ENSG00000280742.1	AL589663.1	chr1	51900920	51900971	-
ENSG00000169213.6	RAB3B	chr1	51907956	51990764	-
ENSG00000200839.1	RNA5SP48	chr1	51973410	51973535	+
ENSG00000229032.1	RP11-91A18.1	chr1	51980473	51980814	+
ENSG00000264613.2	RN7SL290P	chr1	51995740	51996039	+
ENSG00000117862.10	TXNDC12	chr1	52020131	52056171	-
ENSG00000198841.3	KTI12	chr1	52032103	52033816	-
ENSG00000223390.1	RP11-91A18.4	chr1	52033391	52044279	+
ENSG00000228369.2	TXNDC12-AS1	chr1	52050918	52052683	+
ENSG00000134717.16	BTF3L4	chr1	52056125	52090716	+
ENSG00000157077.13	ZFYVE9	chr1	52142094	52346686	+
ENSG00000241745.3	RN7SL788P	chr1	52150104	52150419	+
ENSG00000281172.1	AL139156.1	chr1	52150329	52150412	+
ENSG00000228407.2	RP4-800M22.1	chr1	52160261	52160600	-
ENSG00000223429.1	RP4-800M22.2	chr1	52162186	52163026	-
ENSG00000224255.2	PDCL3P6	chr1	52179848	52180553	+
ENSG00000236004.2	RP4-800M22.4	chr1	52189916	52190309	-
ENSG00000237663.2	DNAJC19P7	chr1	52252062	52252773	-
ENSG00000213735.2	ANAPC10P1	chr1	52253621	52254176	+
ENSG00000154222.13	CC2D1B	chr1	52345723	52366193	-
ENSG00000272100.1	RP11-155O18.6	chr1	52353487	52353877	+
ENSG00000224680.4	PLA2G12AP1	chr1	52368677	52369244	+
ENSG00000085840.11	ORC1	chr1	52372829	52404459	-
ENSG00000134748.12	PRPF38A	chr1	52404564	52420839	+
ENSG00000134744.12	ZCCHC11	chr1	52408282	52553487	-
ENSG00000272371.1	RP11-25O10.2	chr1	52554818	52555273	+
ENSG00000236290.1	EEF1GP7	chr1	52573114	52573816	+
ENSG00000116157.5	GPX7	chr1	52602372	52609051	+
ENSG00000182183.13	FAM159A	chr1	52633344	52669683	+
ENSG00000162377.5	COA7	chr1	52684451	52698366	-
ENSG00000233664.1	NDUFS5P3	chr1	52709122	52709442	+
ENSG00000239640.3	RN7SL62P	chr1	52714399	52714695	+
ENSG00000162378.11	ZYG11B	chr1	52726467	52827342	+
ENSG00000252018.1	RNU2-30P	chr1	52754322	52754462	+
ENSG00000228929.1	RPS13P2	chr1	52772194	52772648	-
ENSG00000206627.1	RNU6-969P	chr1	52805108	52805212	-
ENSG00000203995.8	ZYG11A	chr1	52842511	52894998	+
ENSG00000242391.2	RP4-631H13.2	chr1	52881216	52881730	-
ENSG00000121310.15	ECHDC2	chr1	52895910	52927212	-
ENSG00000230953.2	RP4-631H13.6	chr1	52920422	52920596	+
ENSG00000231866.2	RP4-631H13.4	chr1	52925249	52925423	-
ENSG00000116171.15	SCP2	chr1	52927229	53051703	+
ENSG00000264834.1	MIR1273F	chr1	52928674	52928772	+
ENSG00000266188.1	MIR5095	chr1	52934930	52935017	+
ENSG00000265815.1	MIR1273G	chr1	52940314	52940413	+
ENSG00000237279.2	RP4-631H13.5	chr1	52943536	52943930	-
ENSG00000236360.2	RP11-334A14.2	chr1	52993201	52993702	-
ENSG00000226147.1	TUBBP10	chr1	52994726	52996026	+
ENSG00000279054.1	AL445183.1	chr1	53053624	53054949	-
ENSG00000174348.12	PODN	chr1	53062052	53085502	+
ENSG00000232993.1	RP11-334A14.5	chr1	53069938	53085502	-
ENSG00000227644.2	HIGD1AP11	chr1	53073110	53073389	-
ENSG00000162383.10	SLC1A7	chr1	53087179	53142632	-
ENSG00000235563.1	RP11-334A14.8	chr1	53114576	53118609	+
ENSG00000277397.1	RP5-1024G6.9	chr1	53180921	53186900	+
ENSG00000157184.5	CPT2	chr1	53196429	53214197	+
ENSG00000236723.2	RP5-1024G6.2	chr1	53209783	53213775	-
ENSG00000162384.12	C1orf123	chr1	53214099	53220617	-
ENSG00000259818.1	RP5-1024G6.7	chr1	53220663	53224253	+
ENSG00000162385.9	MAGOH	chr1	53226892	53238610	-
ENSG00000226754.1	RP5-1024G6.5	chr1	53238610	53242783	+
ENSG00000157193.13	LRP8	chr1	53242364	53328070	-
ENSG00000234578.1	RP4-784A16.1	chr1	53267935	53268601	+
ENSG00000228838.1	RP4-784A16.2	chr1	53288024	53289706	+
ENSG00000225030.1	RP4-784A16.3	chr1	53291791	53292138	-
ENSG00000232762.1	RP4-784A16.4	chr1	53304536	53307462	+
ENSG00000225675.2	RP4-784A16.5	chr1	53328233	53336509	+
ENSG00000226938.1	RP11-117D22.1	chr1	53348488	53349233	-
ENSG00000230138.1	RP11-117D22.2	chr1	53366668	53368245	-
ENSG00000236253.6	SLC25A3P1	chr1	53413149	53440020	-
ENSG00000143006.7	DMRTB1	chr1	53459399	53467488	+
ENSG00000174332.4	GLIS1	chr1	53506237	53738106	-
ENSG00000239007.1	RNU7-95P	chr1	53688749	53688812	-
ENSG00000058804.11	NDC1	chr1	53765460	53838860	-
ENSG00000201003.1	SNORA58	chr1	53771018	53771153	-
ENSG00000229687.2	RP4-654H19.2	chr1	53841547	53841832	+
ENSG00000058799.12	YIPF1	chr1	53851719	53889834	-
ENSG00000211452.9	DIO1	chr1	53891239	53911086	+
ENSG00000081870.10	HSPB11	chr1	53916574	53945929	-
ENSG00000116212.13	LRRC42	chr1	53946077	53968168	+
ENSG00000219102.3	HNRNPA3P12	chr1	53974969	53976031	-
ENSG00000203985.9	LDLRAD1	chr1	54007299	54018186	-
ENSG00000116209.10	TMEM59	chr1	54026681	54053504	-
ENSG00000280378.1	RP4-758J24.6	chr1	54033126	54034880	-
ENSG00000116205.9	TCEANC2	chr1	54053587	54112519	+
ENSG00000264208.1	MIR4781	chr1	54054079	54054154	+
ENSG00000225183.1	RP4-758J24.4	chr1	54089856	54090093	+
ENSG00000279049.1	AL353898.1	chr1	54099968	54100224	-
ENSG00000157211.10	CDCP2	chr1	54133074	54153770	-
ENSG00000280425.1	RP11-446E24.3	chr1	54138373	54142980	+
ENSG00000256407.1	RP11-446E24.4	chr1	54141224	54200073	-
ENSG00000215883.8	CYB5RL	chr1	54172336	54200036	-
ENSG00000116221.14	MRPL37	chr1	54184041	54225464	+
ENSG00000157216.14	SSBP3	chr1	54225432	54413479	-
ENSG00000198711.5	SSBP3-AS1	chr1	54236440	54239063	+
ENSG00000225632.1	RP5-997D24.3	chr1	54285405	54287371	+
ENSG00000232245.1	RP4-705F19.1	chr1	54416256	54420860	+
ENSG00000281315.1	AC099796.2	chr1	54481504	54481566	-
ENSG00000265404.1	AC099796.1	chr1	54504668	54504770	+
ENSG00000235741.1	RP5-866L20.1	chr1	54516412	54517259	-
ENSG00000237173.1	RP5-866L20.2	chr1	54524824	54524931	+
ENSG00000227453.1	HNRNPA1P63	chr1	54536796	54537758	+
ENSG00000162390.16	ACOT11	chr1	54542257	54639192	+
ENSG00000162391.10	FAM151A	chr1	54609182	54623556	-
ENSG00000230728.1	RP11-240D10.4	chr1	54621477	54628438	-
ENSG00000184313.18	MROH7	chr1	54641754	54710266	+
ENSG00000271723.4	MROH7-TTC4	chr1	54641786	54742308	+
ENSG00000243725.5	TTC4	chr1	54715822	54742657	+
ENSG00000162396.5	PARS2	chr1	54756898	54764514	-
ENSG00000006555.9	TTC22	chr1	54779712	54801267	-
ENSG00000237453.1	RP11-67L3.2	chr1	54792885	54794905	+
ENSG00000162398.10	C1orf177	chr1	54806063	54842252	+
ENSG00000116133.10	DHCR24	chr1	54849633	54887218	-
ENSG00000242396.1	RP11-67L3.5	chr1	54886875	54888001	+
ENSG00000233203.5	RP11-67L3.4	chr1	54887563	54888850	+
ENSG00000143001.4	TMEM61	chr1	54980792	54992293	+
ENSG00000233271.1	RP11-12C17.2	chr1	54980950	54992274	-
ENSG00000162399.6	BSND	chr1	54998933	55010883	+
ENSG00000169174.10	PCSK9	chr1	55039548	55064852	+
ENSG00000162402.11	USP24	chr1	55066359	55215113	-
ENSG00000231090.1	RP11-101C11.1	chr1	55217861	55234177	+
ENSG00000231095.1	GYG1P3	chr1	55222379	55223372	+
ENSG00000265822.1	MIR4422	chr1	55225641	55225723	+
ENSG00000231900.3	GOT2P1	chr1	55367466	55368774	+
ENSG00000232198.2	RP4-633H17.2	chr1	55372710	55373316	-
ENSG00000199831.1	RN7SKP291	chr1	55376526	55376852	-
ENSG00000252162.1	RNU6-830P	chr1	55398514	55398620	+
ENSG00000272051.1	Y_RNA	chr1	55484871	55484972	-
ENSG00000234810.1	RP11-466L17.1	chr1	55581037	55735002	+
ENSG00000233147.1	RP11-90C4.1	chr1	55823807	55868248	+
ENSG00000230250.1	RP11-90C4.2	chr1	55915609	55944963	-
ENSG00000227104.3	PIGQP1	chr1	55938714	55939280	-
ENSG00000233079.1	RP11-90C4.3	chr1	55945087	55950119	+
ENSG00000235612.1	RP1-158P9.1	chr1	56145721	56155224	+
ENSG00000229871.1	RP4-710M16.1	chr1	56207567	56208456	-
ENSG00000260971.3	RP11-504A18.1	chr1	56248294	56258571	-
ENSG00000223307.2	AC119674.1	chr1	56377333	56377418	-
ENSG00000223956.1	RP4-710M16.2	chr1	56414963	56415966	+
ENSG00000162407.8	PPAP2B	chr1	56494747	56645301	-
ENSG00000236776.1	RPL21P23	chr1	56538452	56538911	+
ENSG00000224980.1	RP11-377K22.3	chr1	56585612	56586242	-
ENSG00000225475.1	RP11-377K22.2	chr1	56619409	56619549	-
ENSG00000162409.9	PRKAA2	chr1	56645322	56715335	+
ENSG00000187889.11	C1orf168	chr1	56718804	56819696	-
ENSG00000229913.1	RP11-378I13.1	chr1	56823679	56826920	-
ENSG00000157131.10	C8A	chr1	56854806	56918221	+
ENSG00000021852.11	C8B	chr1	56929210	56966140	-
ENSG00000236341.1	RP5-1103B4.3	chr1	56963886	56996757	+
ENSG00000221591.1	AL161740.1	chr1	56966280	56966362	+
ENSG00000173406.14	DAB1	chr1	56994778	58546734	-
ENSG00000227935.1	RP6-102O10.1	chr1	57386576	57387450	+
ENSG00000236888.1	RPS20P5	chr1	57605847	57606206	-
ENSG00000238773.1	AL137855.1	chr1	57757084	57757176	+
ENSG00000226759.6	DAB1-AS1	chr1	57860532	57880905	+
ENSG00000229887.3	HNRNPA1P6	chr1	58048175	58049291	-
ENSG00000223416.3	RPS26P15	chr1	58056133	58056480	-
ENSG00000235038.1	RP11-393I23.4	chr1	58060139	58080274	+
ENSG00000230546.1	RP11-393I23.3	chr1	58084419	58084559	+
ENSG00000233216.1	RP11-414C16.1	chr1	58228682	58229003	-
ENSG00000162600.10	OMA1	chr1	58415384	58546802	-
ENSG00000270209.1	RP4-592A1.4	chr1	58552913	58553333	-
ENSG00000264128.2	RN7SL713P	chr1	58565631	58565932	-
ENSG00000184292.6	TACSTD2	chr1	58575423	58577773	-
ENSG00000185839.3	RP4-592A1.2	chr1	58630841	58631530	-
ENSG00000162601.8	MYSM1	chr1	58654739	58700092	-
ENSG00000264081.1	AL136985.1	chr1	58764849	58764935	-
ENSG00000177606.6	JUN	chr1	58780788	58784327	-
ENSG00000234807.5	LINC01135	chr1	58785160	58899594	+
ENSG00000272226.1	RP11-63G10.3	chr1	58812808	58813342	-
ENSG00000231740.1	RP11-63G10.2	chr1	58838448	58851254	-
ENSG00000232453.4	RP4-794H19.1	chr1	58882868	58896703	-
ENSG00000228121.1	PHBP3	chr1	58999676	59000494	+
ENSG00000230812.4	LINC01358	chr1	59020387	59044614	+
ENSG00000241042.1	RP11-145M4.1	chr1	59054397	59056049	-
ENSG00000235215.2	RP11-145M4.2	chr1	59055999	59078116	-
ENSG00000237352.2	RP11-145M4.3	chr1	59056643	59088195	+
ENSG00000224609.5	HSD52	chr1	59131936	59208121	-
ENSG00000281041.1	RP11-470E16.2	chr1	59132473	59240555	+
ENSG00000270457.1	RP11-467C18.1	chr1	59289303	59289640	-
ENSG00000172456.15	FGGY	chr1	59296638	59767675	+
ENSG00000266150.1	MIR4711	chr1	59733227	59733296	-
ENSG00000226883.1	RP4-782L23.2	chr1	59754747	59789182	-
ENSG00000231816.1	RP4-782L23.1	chr1	59772795	59788848	+
ENSG00000134709.9	HOOK1	chr1	59814786	59876378	+
ENSG00000134716.8	CYP2J2	chr1	59893308	59926790	-
ENSG00000265535.2	RN7SL475P	chr1	59974757	59975054	-
ENSG00000162598.12	C1orf87	chr1	59987269	60073770	-
ENSG00000229332.2	PGBD4P8	chr1	60097415	60097976	+
ENSG00000238242.1	RP11-575B7.3	chr1	60114875	60149679	+
ENSG00000226476.2	RP11-776H12.1	chr1	60540249	60640491	-
ENSG00000231252.1	RP11-436K8.1	chr1	60659631	60825584	-
ENSG00000162599.14	NFIA	chr1	60865259	61462793	+
ENSG00000280760.1	AL355795.1	chr1	60915050	60915188	+
ENSG00000237928.4	NFIA-AS2	chr1	60940239	60970776	-
ENSG00000270742.1	RP4-802A10.1	chr1	61124733	61125202	+
ENSG00000237853.5	NFIA-AS1	chr1	61248945	61253510	-
ENSG00000264551.1	AC099791.1	chr1	61629031	61629121	+
ENSG00000223920.2	RP11-430G17.1	chr1	61654194	61654908	+
ENSG00000162604.11	TM2D1	chr1	61681046	61725423	-
ENSG00000271200.1	RP11-430G17.3	chr1	61741998	61742424	-
ENSG00000132849.17	INADL	chr1	61742477	62163920	+
ENSG00000200575.1	RNU6-414P	chr1	61816419	61816522	+
ENSG00000212360.1	RNU6-1177P	chr1	61852499	61852602	+
ENSG00000236646.1	LAMTOR5P1	chr1	62038842	62039111	+
ENSG00000242860.3	RN7SL180P	chr1	62072448	62072741	+
ENSG00000263908.1	MIR3116-1	chr1	62078786	62078859	+
ENSG00000234204.1	PIGPP2	chr1	62189131	62189953	+
ENSG00000234088.1	RPS15AP7	chr1	62190522	62190926	+
ENSG00000240563.1	L1TD1	chr1	62194831	62212328	+
ENSG00000237227.1	RP5-1155K23.4	chr1	62208136	62208442	-
ENSG00000200174.1	Y_RNA	chr1	62211557	62211666	+
ENSG00000132854.17	KANK4	chr1	62236979	62319414	-
ENSG00000201153.1	RNU6-371P	chr1	62298149	62298256	-
ENSG00000162607.11	USP1	chr1	62436297	62451804	+
ENSG00000116641.14	DOCK7	chr1	62454728	62688368	-
ENSG00000270549.1	RP11-293K19.1	chr1	62530636	62530873	+
ENSG00000132855.4	ANGPTL3	chr1	62597487	62606159	+
ENSG00000278967.1	RP5-849H19.3	chr1	62607766	62609584	+
ENSG00000213703.2	RP5-849H19.2	chr1	62641122	62641667	-
ENSG00000235545.1	RP11-230B22.1	chr1	62688482	62710694	+
ENSG00000125703.13	ATG4C	chr1	62784135	62865513	+
ENSG00000234318.1	RP4-771M4.3	chr1	62896009	62901639	+
ENSG00000237163.1	RP4-771M4.2	chr1	62905180	62905482	+
ENSG00000229537.4	RP11-5P4.1	chr1	63000497	63012471	-
ENSG00000227485.1	RP11-5P4.2	chr1	63024207	63025658	+
ENSG00000229225.1	RP11-5P4.3	chr1	63078081	63079031	-
ENSG00000203605.3	RP11-335E6.2	chr1	63139250	63163153	+
ENSG00000271593.1	RP11-335E6.4	chr1	63159083	63162636	-
ENSG00000252259.1	RNA5SP49	chr1	63186336	63186450	-
ENSG00000224209.5	LINC00466	chr1	63189989	63317231	-
ENSG00000228734.2	RP11-335E6.3	chr1	63249920	63251771	+
ENSG00000223683.1	AL138935.1	chr1	63262113	63262707	+
ENSG00000230798.4	FOXD3-AS1	chr1	63320884	63324441	-
ENSG00000187140.5	FOXD3	chr1	63323041	63325126	+
ENSG00000275836.1	MIR6068	chr1	63326925	63326984	-
ENSG00000252784.1	Y_RNA	chr1	63338263	63338372	+
ENSG00000236674.1	RP4-792G4.3	chr1	63359823	63361179	-
ENSG00000088035.14	ALG6	chr1	63367590	63438562	+
ENSG00000142856.15	ITGB3BP	chr1	63440770	63593721	-
ENSG00000203965.11	EFCAB7	chr1	63523372	63572693	+
ENSG00000264271.2	RN7SL488P	chr1	63529613	63529898	-
ENSG00000251720.1	RNU7-123P	chr1	63536711	63536770	-
ENSG00000116652.6	DLEU2L	chr1	63547082	63550636	+
ENSG00000276884.1	DLEU2_6	chr1	63548977	63549112	-
ENSG00000278287.1	DLEU2_5	chr1	63549133	63549216	-
ENSG00000277565.1	DLEU2_4	chr1	63549227	63549284	-
ENSG00000275823.1	DLEU2_3	chr1	63549294	63549366	-
ENSG00000277689.1	DLEU2_2	chr1	63549374	63549463	-
ENSG00000274199.1	DLEU2_1	chr1	63549489	63549608	-
ENSG00000079739.14	PGM1	chr1	63593276	63660245	+
ENSG00000244256.3	RN7SL130P	chr1	63655743	63656047	+
ENSG00000185483.10	ROR1	chr1	63774022	64181498	+
ENSG00000177452.7	RP4-597J3.1	chr1	63788721	63789304	-
ENSG00000228056.3	CFL1P3	chr1	63843196	63843685	-
ENSG00000207190.1	RNU6-809P	chr1	64028894	64029000	-
ENSG00000200508.1	Y_RNA	chr1	64066640	64066741	-
ENSG00000223949.5	ROR1-AS1	chr1	64094442	64171297	-
ENSG00000177414.12	UBE2U	chr1	64203627	64267368	+
ENSG00000238653.1	RNU7-62P	chr1	64384398	64384459	-
ENSG00000158966.12	CACHD1	chr1	64470792	64693058	+
ENSG00000264470.1	MIR4794	chr1	64579847	64579923	+
ENSG00000162437.13	RAVER2	chr1	64745095	64833232	+
ENSG00000162434.10	JAK1	chr1	64833229	64966504	-
ENSG00000234784.2	RP11-182I10.1	chr1	64918443	64918683	+
ENSG00000233877.2	RP11-182I10.2	chr1	64941979	64942365	+
ENSG00000226891.5	LINC01359	chr1	64972225	65002476	-
ENSG00000185031.6	SLC2A3P2	chr1	64984608	64986087	-
ENSG00000272506.1	RP4-535B20.4	chr1	65003470	65004087	-
ENSG00000212257.1	RNU6-1176P	chr1	65022968	65023074	-
ENSG00000265996.1	MIR3671	chr1	65057755	65057842	-
ENSG00000199135.1	MIR101-1	chr1	65058434	65058508	-
ENSG00000231485.1	RP4-535B20.1	chr1	65066627	65067737	-
ENSG00000235804.2	RP4-535B20.2	chr1	65077413	65078131	-
ENSG00000234496.2	MRPS21P1	chr1	65092392	65092614	-
ENSG00000162433.13	AK4	chr1	65147549	65232145	+
ENSG00000231622.1	RP4-700A9.1	chr1	65154480	65154650	+
ENSG00000116675.14	DNAJC6	chr1	65248219	65415869	+
ENSG00000229294.1	RP5-1044H5.1	chr1	65279456	65306521	-
ENSG00000234144.1	COX6CP13	chr1	65298755	65298980	-
ENSG00000222624.1	RNU2-15P	chr1	65415816	65416006	+
ENSG00000213625.7	LEPROT	chr1	65420587	65436007	+
ENSG00000116678.17	LEPR	chr1	65420652	65641559	+
ENSG00000237852.1	RP4-630A11.3	chr1	65486406	65494188	+
ENSG00000224570.1	RP11-430H12.2	chr1	65576129	65578380	-
ENSG00000239319.3	RN7SL854P	chr1	65761058	65761352	-
ENSG00000184588.16	PDE4B	chr1	65792514	66374579	+
ENSG00000227466.1	RP11-397C12.1	chr1	66042500	66050718	-
ENSG00000223152.1	RNU4-88P	chr1	66094461	66094546	-
ENSG00000118473.20	SGIP1	chr1	66533383	66748299	+
ENSG00000264720.2	AL139147.1	chr1	66628415	66628525	+
ENSG00000248458.2	RP4-598P13.1	chr1	66665864	66677027	-
ENSG00000221655.2	AL354978.1	chr1	66730967	66731058	-
ENSG00000152760.8	TCTEX1D1	chr1	66752459	66778787	+
ENSG00000172410.4	INSL5	chr1	66797741	66801256	-
ENSG00000152763.15	WDR78	chr1	66812885	66924887	-
ENSG00000231080.1	RP11-342H21.2	chr1	66826942	66828558	+
ENSG00000198160.13	MIER1	chr1	66924895	66988619	+
ENSG00000116704.7	SLC35D1	chr1	66999332	67054099	-
ENSG00000203963.10	C1orf141	chr1	67092165	67231853	-
ENSG00000252433.1	SNORA31	chr1	67102645	67102779	-
ENSG00000275678.1	RP4-547N15.3	chr1	67121605	67123956	-
ENSG00000162594.13	IL23R	chr1	67166400	67259979	+
ENSG00000253074.1	RNU6-586P	chr1	67196140	67196243	+
ENSG00000221733.1	AL109843.1	chr1	67239440	67239527	-
ENSG00000252116.1	RNU4ATAC4P	chr1	67267601	67267726	-
ENSG00000228523.1	RP11-131O15.2	chr1	67278052	67278779	+
ENSG00000081985.9	IL12RB2	chr1	67307364	67396900	+
ENSG00000281152.1	IL12RB2	chr1	67320369	67395580	+
ENSG00000142864.13	SERBP1	chr1	67407810	67430415	-
ENSG00000223263.1	RNU6-387P	chr1	67417214	67417318	+
ENSG00000235200.1	RP4-763G1.2	chr1	67529630	67532329	+
ENSG00000207504.1	RNU6-1031P	chr1	67541127	67541233	+
ENSG00000238139.2	RP11-393N21.1	chr1	67561073	67561446	+
ENSG00000242482.3	RN7SL392P	chr1	67656831	67657129	-
ENSG00000232048.2	HNRNPCP9	chr1	67660155	67661013	-
ENSG00000116717.10	GADD45A	chr1	67685061	67688338	+
ENSG00000172380.5	GNG12	chr1	67701466	67833467	-
ENSG00000238778.1	RNU7-80P	chr1	67772593	67772653	-
ENSG00000232284.6	GNG12-AS1	chr1	67832303	68202987	+
ENSG00000235055.3	RP4-609E1.2	chr1	68043330	68044233	+
ENSG00000162595.4	DIRAS3	chr1	68045962	68051631	-
ENSG00000228431.1	ARL5AP3	chr1	68049360	68049745	-
ENSG00000263542.1	AL157407.1	chr1	68058177	68058262	+
ENSG00000116729.12	WLS	chr1	68098473	68233120	-
ENSG00000234383.1	CTBP2P8	chr1	68161761	68163090	-
ENSG00000221203.1	MIR1262	chr1	68183518	68183610	-
ENSG00000229133.1	RPS7P4	chr1	68242474	68243055	-
ENSG00000225242.2	COX6B1P7	chr1	68282388	68282622	+
ENSG00000237622.1	TCEB1P18	chr1	68375327	68375663	-
ENSG00000229440.1	RP5-1033K19.2	chr1	68381441	68381657	-
ENSG00000116745.6	RPE65	chr1	68428822	68449959	-
ENSG00000024526.15	DEPDC1	chr1	68474152	68497221	-
ENSG00000233589.1	RP4-694A7.2	chr1	68479129	68483539	+
ENSG00000234264.1	DEPDC1-AS1	chr1	68496676	68538627	+
ENSG00000225167.1	TXNP2	chr1	68514375	68514669	-
ENSG00000223883.1	RP11-424D14.1	chr1	69055898	69185003	+
ENSG00000235446.1	RP11-74K19.1	chr1	69243372	69249423	-
ENSG00000229639.1	RP3-380B4.1	chr1	69433255	69435409	+
ENSG00000033122.17	LRRC7	chr1	69568398	70151945	+
ENSG00000270615.1	SGOL1P1	chr1	69606855	69608301	-
ENSG00000240692.3	RN7SL538P	chr1	69879592	69879895	+
ENSG00000229359.2	PIN1P1	chr1	69919322	69920317	+
ENSG00000237919.4	RP11-181B18.1	chr1	70013982	70031222	-
ENSG00000066557.5	LRRC40	chr1	70144805	70205620	-
ENSG00000244389.3	RN7SL242P	chr1	70180144	70180440	-
ENSG00000116754.12	SRSF11	chr1	70205682	70253052	+
ENSG00000228988.1	RP4-677H15.4	chr1	70218589	70221023	-
ENSG00000118454.11	ANKRD13C	chr1	70260588	70354734	-
ENSG00000197568.12	HHLA3	chr1	70354805	70385339	+
ENSG00000226088.1	RP11-180O5.2	chr1	70359562	70360437	-
ENSG00000279230.1	AL158839.1	chr1	70363780	70366135	-
ENSG00000116761.10	CTH	chr1	70411218	70439851	+
ENSG00000278636.1	Metazoa_SRP	chr1	70430896	70431178	+
ENSG00000271992.1	RP11-42O15.3	chr1	70445071	70445536	+
ENSG00000233020.1	RP11-42O15.2	chr1	70530526	70531492	+
ENSG00000237033.2	CASP3P1	chr1	70660657	70661265	-
ENSG00000229051.1	RP5-952N6.1	chr1	70706453	70786468	+
ENSG00000226208.1	RP11-99H8.1	chr1	70715933	70720289	-
ENSG00000050628.19	PTGER3	chr1	70852353	71047808	-
ENSG00000235782.1	RP3-333A15.1	chr1	70947379	70951493	+
ENSG00000269933.1	RP3-333A15.2	chr1	71005854	71006502	-
ENSG00000235079.1	ZRANB2-AS1	chr1	71048855	71067184	+
ENSG00000132485.11	ZRANB2	chr1	71063291	71081297	-
ENSG00000207721.1	MIR186	chr1	71067631	71067716	-
ENSG00000229956.8	ZRANB2-AS2	chr1	71081324	71489976	+
ENSG00000264239.1	AL360297.1	chr1	71141975	71142068	-
ENSG00000237726.1	RP11-386O9.2	chr1	71250999	71252119	+
ENSG00000226324.1	RP11-115M14.1	chr1	71367054	71367303	-
ENSG00000172260.12	NEGR1	chr1	71395940	72282734	-
ENSG00000231985.1	RP11-82L20.1	chr1	71570956	71573558	+
ENSG00000271618.1	RP11-175G14.2	chr1	71738173	71738354	+
ENSG00000228853.1	NEGR1-IT1	chr1	71794232	71837012	-
ENSG00000233994.2	GDI2P2	chr1	72274552	72275159	+
ENSG00000227207.2	RPL31P12	chr1	72301472	72301829	+
ENSG00000212366.1	RNU6-1246P	chr1	72717663	72717769	-
ENSG00000225087.1	RP4-660H19.1	chr1	72748921	72899140	-
ENSG00000227016.2	RP11-262K1.1	chr1	72765031	72780291	+
ENSG00000280317.1	RP11-25L19.1	chr1	72979014	72979314	-
ENSG00000229636.2	KRT8P21	chr1	73104792	73106282	+
ENSG00000251825.1	RN7SKP19	chr1	73191604	73191855	-
ENSG00000233973.4	LINC01360	chr1	73306170	73355251	+
ENSG00000223479.3	RP4-788P17.1	chr1	73635216	73715214	+
ENSG00000200601.1	RNA5SP50	chr1	73749517	73749623	-
ENSG00000252005.2	RNU4ATAC8P	chr1	73883714	73883822	+
ENSG00000162620.14	LRRIQ3	chr1	74026015	74198187	-
ENSG00000254685.5	FPGT	chr1	74198212	74234086	+
ENSG00000259030.5	FPGT-TNNI3K	chr1	74198235	74543982	+
ENSG00000116783.13	TNNI3K	chr1	74235401	74544428	+
ENSG00000237324.3	RP11-439H8.4	chr1	74341579	74378802	-
ENSG00000233894.1	RP4-650F12.2	chr1	74468195	74469543	+
ENSG00000162621.6	LRRC53	chr1	74469878	74512614	-
[truncated: 58,484 more rows]
